# Supplementary material for: Influence of a Single Deuterium Substitution for Protium on the Frequency Generation of Different-Size Bubbles in IFNA17
Source: Int J Mol Sci. 2023 Jul 28;24(15):12137. doi: 10.3390/ijms241512137 (PMC10418495; doi:10.3390/ijms241512137)
Supplement: Supplementary file 1 [file ijms-24-12137-s001.zip]

Archive with 1 entries (1 files):
- ijms-2502957-supplementary.xlsx
