# Supplementary material for: Influence of a Single Deuterium Substitution for Protium on the Frequency Generation of Different-Size Bubbles in IFNA17
Source: Int J Mol Sci. 2023 Jul 28;24(15):12137. doi: 10.3390/ijms241512137 (PMC10418495; doi:10.3390/ijms241512137)
Supplement: Supplementary file 1 [file ijms-24-12137-s001.zip › ijms-2502957-supplementary.xlsx]

## Sheet: bubble group 1
	Serial numbers of nitrogenous bases, which leading under different energies after the single 2H/1H replacement to zero value of the frequency occurrence of the DNA bubbles (group 1: 2-4 bps), are arranged vertically below respective to energy (Ecr).									A-T or G-C base pairs should be determined according to the original sequence of the gene (IFNA17), which presented below (black numbers are serial number of the basepairs of IFNA17, red marker "0", located on the right, is relative to the G-C basepair , red marker "1", located on the right, is relative to the A-T basepair)
Energy (Ecr)	0.250	0.300	0.350	0.400	0.450	0.500	0.550	0.600		Promoter (I part, from 1 to 49 bp)			Coding region (II part, from 50 to 619 bp)			Termination sequence (III part, from 620 to 980 bp)
						108	1	1		1	0		50	1		620	1
						127	2	2		2	1		51	1		621	1
						163	3	3		3	1		52	0		622	1
						172	4	4		4	0		53	0		623	0
						173	5	5		5	1		54	0		624	1
						186	6	6		6	1		55	0		625	0
						204	7	7		7	0		56	0		626	0
						208	8	8		8	0		57	1		627	1
						211	9	9		9	1		58	0		628	1
						212	10	10		10	1		59	1		629	0
						216	11	11		11	1		60	0		630	1
						221	12	12		12	0		61	0		631	1
						227	13	13		13	0		62	1		632	0
						228	14	14		14	0		63	1		633	1
						238	15	15		15	1		64	1		634	1
						239	16	16		16	1		65	1		635	0
						241	17	17		17	0		66	0		636	0
						242	18	18		18	1		67	1		637	0
						244	19	19		19	0		68	1		638	1
						248	20	20		20	1		69	1		639	1
						251	21	21		21	1		70	1		640	1
						252	22	22		22	0		71	0		641	0
						259	23	23		23	1		72	1		642	1
						265	24	24		24	1		73	0		643	1
						268	25	25		25	0		74	1		644	0
						273	26	26		26	0		75	1		645	0
						274	27	27		27	0		76	0		646	1
						275	28	28		28	1		77	0		647	0
						278	29	29		29	1		78	0		648	1
						284	30	30		30	0		79	0		649	1
						291	31	31		31	0		80	0		650	1
						293	32	32		32	1		81	1		651	0
						295	33	33		33	1		82	0		652	1
						298	34	34		34	0		83	0		653	0
						303	35	35		35	1		84	1		654	1
						304	36	36		36	1		85	0		655	1
						306	37	37		37	1		86	0		656	1
						307	38	38		38	1		87	1		657	1
						308	39	39		39	0		88	0		658	1
						314	40	40		40	0		89	0		659	0
						315	41	41		41	1		90	1		660	1
						323	42	42		42	1		91	0		661	1
						324	43	43		43	0		92	1		662	1
						326	44	44		44	1		93	0		663	1
						329	45	45		45	1		94	0		664	1
						331	46	46		46	0		95	1		665	0
						332	47	47		47	0		96	1		666	1
						333	48	48		48	0		97	0		667	0
						337	49	49		49	1		98	1		668	1
						341	50	50					99	1		669	0
						344	51	51					100	1		670	1
						348	52	52					101	1		671	0
						349	53	53					102	0		672	1
						350	54	54					103	0		673	1
						355	55	55					104	1		674	1
						357	56	56					105	1		675	0
						365	57	57					106	0		676	1
						377	58	58					107	1		677	1
						380	59	59					108	0		678	0
						391	60	60					109	1		679	1
						397	61	61					110	1		680	0
						406	62	62					111	0		681	1
						407	63	63					112	1		682	1
						410	64	64					113	0		683	0
						414	65	65					114	1		684	0
						442	66	66					115	1		685	1
						451	67	67					116	0		686	0
						454	68	68					117	0		687	0
						458	69	69					118	0		688	1
						460	70	70					119	1		689	1
						461	71	71					120	0		690	1
						472	72	72					121	1		691	1
						473	73	73					122	0		692	0
						476	74	74					123	1		693	1
						478	75	75					124	1		694	1
						480	76	76					125	0		695	1
						481	77	77					126	1		696	0
						515	78	78					127	0		697	1
						528	79	79					128	0		698	0
						534	80	80					129	0		699	1
						536	81	81					130	1		700	0
						540	82	82					131	0		701	1
						557	83	83					132	1		702	0
						565	84	84					133	0		703	1
						567	85	85					134	1		704	1
						583	86	86					135	0		705	0
						584	87	87					136	0		706	1
						586	88	88					137	0		707	1
						587	89	89					138	1		708	1
						588	90	90					139	0		709	1
						592	91	91					140	1		710	1
						594	92	92					141	0		711	0
						595	93	93					142	0		712	0
						596	94	94					143	0		713	1
						597	95	95					144	1		714	0
						598	96	96					145	0		715	0
						599	97	97					146	0		716	1
						606	98	98					147	0		717	0
						607	99	99					148	1		718	0
						618	100	100					149	1		719	1
						625	101	101					150	1		720	0
						626	102	102					151	1		721	1
						630	103	103					152	1		722	1
						631	104	104					153	0		723	0
						633	105	105					154	0		724	1
						635	106	106					155	1		725	1
						636	107	107					156	0		726	1
						638	108	108					157	0		727	0
						639	109	109					158	0		728	1
						641	110	110					159	0		729	1
						642	111	111					160	0		730	1
						647	112	112					161	1		731	1
						648	113	113					162	1		732	1
						651	114	114					163	0		733	1
						652	115	115					164	1		734	1
						655	116	116					165	1		735	1
						656	117	117					166	1		736	0
						658	118	118					167	0		737	1
						660	119	119					168	1		738	1
						663	120	120					169	0		739	1
						668	121	121					170	0		740	1
						670	122	122					171	1		741	0
						676	123	123					172	0		742	1
						678	124	124					173	0		743	1
						679	125	125					174	0		744	1
						680	126	126					175	1		745	1
						688	127	127					176	0		746	0
						693	128	128					177	1		747	1
						694	129	129					178	1		748	0
						695	130	130					179	1		749	0
						696	131	131					180	1		750	1
						697	132	132					181	0		751	0
						701	133	133					182	0		752	1
						707	134	134					183	0		753	0
						709	135	135					184	1		754	1
						710	136	136					185	1		755	1
						713	137	137					186	0		756	1
						716	138	138					187	1		757	1
						718	139	139					188	1		758	0
						719	140	140					189	1		759	1
						720	141	141					190	0		760	1
						723	142	142					191	1		761	0
						724	143	143					192	0		762	0
						725	144	144					193	1		763	0
						728	145	145					194	0		764	1
						729	146	146					195	0		765	0
						730	147	147					196	1		766	0
						731	148	148					197	1		767	1
						737	149	149					198	1		768	0
						738	150	150					199	0		769	1
						739	151	151					200	1		770	1
						741	152	152					201	0		771	1
						747	153	153					202	0		772	1
						748	154	154					203	1		773	0
						751	155	155					204	0		774	0
						753	156	156					205	0		775	1
						758	157	157					206	0		776	0
						761	158	158					207	1		777	1
						763	159	159					208	0		778	0
						766	160	160					209	1		779	0
						768	161	161					210	1		780	1
						770	162	162					211	0		781	0
						772	163	163					212	0		782	0
						776	164	164					213	1		783	0
						778	165	165					214	0		784	1
						781	166	166					215	1		785	0
						782	167	167					216	0		786	1
						784	168	168					217	1		787	1
						787	169	169					218	0		788	0
						788	170	170					219	1		789	1
						790	171	171					220	1		790	1
						795	172	172					221	0		791	0
						797	173	173					222	1		792	1
						798	174	174					223	0		793	1
						801	175	175					224	1		794	1
						802	176	176					225	1		795	1
						805	177	177					226	1		796	0
						807	178	178					227	0		797	1
						810	179	179					228	0		798	0
						811	180	180					229	1		799	1
						813	181	181					230	0		800	1
						819	182	182					231	1		801	0
						823	183	183					232	1		802	1
						827	184	184					233	0		803	0
						831	185	185					234	0		804	0
						835	186	186					235	0		805	1
						836	187	187					236	0		806	1
						837	188	188					237	1		807	0
						839	189	189					238	0		808	0
						843	190	190					239	0		809	1
						847	191	191					240	1		810	0
						848	192	192					241	0		811	1
						851	193	193					242	0		812	1
						857	194	194					243	1		813	0
						858	195	195					244	0		814	1
						859	196	196					245	1		815	0
						860	197	197					246	1		816	1
						864	198	198					247	1		817	0
						865	199	199					248	0		818	1
						866	200	200					249	1		819	0
						869	201	201					250	1		820	1
						877	202	202					251	0		821	1
						879	203	203					252	0		822	0
						889	204	204					253	0		823	1
						891	205	205					254	1		824	1
						904	206	206					255	1		825	0
						925	207	207					256	0		826	1
						939	208	208					257	0		827	1
						963	209	209					258	1		828	1
							210	210					259	0		829	1
							211	211					260	1		830	1
							212	212					261	1		831	1
							213	213					262	0		832	1
							214	214					263	0		833	1
							215	215					264	1		834	1
							216	216					265	0		835	1
							217	217					266	1		836	1
							218	218					267	1		837	1
							219	219					268	0		838	1
							220	220					269	1		839	1
							221	221					270	0		840	1
							222	222					271	1		841	1
							223	223					272	0		842	1
							224	224					273	1		843	1
							225	225					274	1		844	1
							226	226					275	0		845	1
							227	227					276	0		846	1
							228	228					277	0		847	1
							229	229					278	1		848	1
							230	230					279	1		849	1
							231	231					280	0		850	1
							232	232					281	1		851	1
							233	233					282	0		852	1
							234	234					283	1		853	1
							235	235					284	0		854	1
							236	236					285	1		855	1
							237	237					286	0		856	1
							238	238					287	0		857	1
							239	239					288	1		858	1
							240	240					289	0		859	0
							241	241					290	0		860	1
							242	242					291	1		861	1
							243	243					292	1		862	1
							244	244					293	0		863	1
							245	245					294	1		864	1
							246	246					295	0		865	1
							247	247					296	1		866	1
							248	248					297	1		867	1
							249	249					298	0		868	1
							250	250					299	1		869	1
							251	251					300	1		870	1
							252	252					301	0		871	1
							253	253					302	0		872	1
							254	254					303	1		873	1
							255	255					304	0		874	1
							256	256					305	0		875	1
							257	257					306	1		876	1
							258	258					307	0		877	1
							259	259					308	1		878	1
							260	260					309	0		879	0
							261	261					310	0		880	1
							262	262					311	1		881	1
							263	263					312	1		882	1
							264	264					313	0		883	1
							265	265					314	1		884	1
							266	266					315	1		885	1
							267	267					316	1		886	0
							268	268					317	0		887	1
							269	269					318	1		888	1
							270	270					319	0		889	0
							271	271					320	1		890	1
							272	272					321	1		891	0
							273	273					322	0		892	1
							274	274					323	1		893	1
							275	275					324	0		894	0
							276	276					325	0		895	0
							277	277					326	1		896	1
							278	278					327	0		897	1
							279	279					328	1		898	1
							280	280					329	0		899	1
							281	281					330	1		900	0
							282	282					331	0		901	1
							283	283					332	0		902	1
							284	284					333	1		903	1
							285	285					334	0		904	0
							286	286					335	1		905	1
							287	287					336	0		906	0
							288	288					337	1		907	0
							289	289					338	1		908	1
							290	290					339	0		909	0
							291	291					340	1		910	1
							292	292					341	0		911	1
							293	293					342	0		912	1
							294	294					343	1		913	0
							295	295					344	0		914	1
							296	296					345	0		915	1
							297	297					346	1		916	1
							298	298					347	1		917	0
							299	299					348	0		918	1
							300	300					349	0		919	1
							301	301					350	0		920	1
							302	302					351	1		921	1
							303	303					352	1		922	1
							304	304					353	0		923	1
							305	305					354	1		924	1
							306	306					355	0		925	0
							307	307					356	1		926	1
							308	308					357	0		927	1
							309	309					358	0		928	0
							310	310					359	0		929	1
							311	311					360	1		930	1
							312	312					361	0		931	0
							313	313					362	0		932	1
							314	314					363	1		933	1
							315	315					364	1		934	1
							316	316					365	0		935	1
							317	317					366	1		936	1
							318	318					367	1		937	1
							319	319					368	1		938	1
							320	320					369	1		939	0
							321	321					370	1		940	0
							322	322					371	1		941	0
							323	323					372	1		942	1
							324	324					373	1		943	1
							325	325					374	1		944	1
							326	326					375	0		945	1
							327	327					376	0		946	1
							328	328					377	1		947	1
							329	329					378	0		948	1
							330	330					379	1		949	1
							331	331					380	0		950	1
							332	332					381	1		951	1
							333	333					382	1		952	1
							334	334					383	0		953	1
							335	335					384	1		954	1
							336	336					385	1		955	0
							337	337					386	1		956	0
							338	338					387	1		957	1
							339	339					388	0		958	1
							340	340					389	0		959	1
							341	341					390	1		960	1
							342	342					391	0		961	1
							343	343					392	0		962	0
							344	344					393	1		963	1
							345	345					394	1		964	1
							346	346					395	0		965	1
							347	347					396	1		966	1
							348	348					397	0		967	1
							349	349					398	1		968	1
							350	350					399	1		969	1
							351	351					400	1		970	1
							352	352					401	1		971	1
							353	353					402	1		972	1
							354	354					403	0		973	1
							355	355					404	0		974	1
							356	356					405	1		975	0
							357	357					406	0		976	1
							358	358					407	0		977	1
							359	359					408	1		978	1
							360	360					409	1		979	1
							361	361					410	0		980	0
							362	362					411	0
							363	363					412	1
							364	364					413	1
							365	365					414	0
							366	366					415	1
							367	367					416	0
							368	368					417	1
							369	369					418	0
							370	370					419	1
							371	371					420	1
							372	372					421	1
							373	373					422	0
							374	374					423	1
							375	375					424	0
							376	376					425	0
							377	377					426	1
							378	378					427	0
							379	379					428	0
							380	380					429	1
							381	381					430	1
							382	382					431	0
							383	383					432	0
							384	384					433	0
							385	385					434	1
							386	386					435	1
							387	387					436	0
							388	388					437	0
							389	389					438	1
							390	390					439	1
							391	391					440	0
							392	392					441	1
							393	393					442	0
							394	394					443	1
							395	395					444	0
							396	396					445	1
							397	397					446	0
							398	398					447	0
							399	399					448	0
							400	400					449	0
							401	401					450	1
							402	402					451	0
							403	403					452	1
							404	404					453	1
							405	405					454	0
							406	406					455	1
							407	407					456	1
							408	408					457	1
							409	409					458	0
							410	410					459	1
							411	411					460	0
							412	412					461	0
							413	413					462	1
							414	414					463	0
							415	415					464	1
							416	416					465	0
							417	417					466	0
							418	418					467	1
							419	419					468	1
							420	420					469	0
							421	421					470	0
							422	422					471	1
							423	423					472	0
							424	424					473	0
							425	425					474	0
							426	426					475	1
							427	427					476	0
							428	428					477	1
							429	429					478	0
							430	430					479	1
							431	431					480	0
							432	432					481	0
							433	433					482	1
							434	434					483	1
							435	435					484	1
							436	436					485	1
							437	437					486	1
							438	438					487	0
							439	439					488	1
							440	440					489	1
							441	441					490	0
							442	442					491	0
							443	443					492	1
							444	444					493	1
							445	445					494	1
							446	446					495	0
							447	447					496	1
							448	448					497	1
							449	449					498	1
							450	450					499	0
							451	451					500	1
							452	452					501	0
							453	453					502	1
							454	454					503	0
							455	455					504	1
							456	456					505	1
							457	457					506	1
							458	458					507	1
							459	459					508	1
							460	460					509	0
							461	461					510	1
							462	462					511	1
							463	463					512	1
							464	464					513	0
							465	465					514	1
							466	466					515	0
							467	467					516	1
							468	468					517	0
							469	469					518	1
							470	470					519	1
							471	471					520	0
							472	472					521	1
							473	473					522	1
							474	474					523	1
							475	475					524	1
							476	476					525	1
							477	477					526	0
							478	478					527	1
							479	479					528	0
							480	480					529	0
							481	481					530	0
							482	482					531	0
							483	483					532	1
							484	484					533	1
							485	485					534	0
							486	486					535	1
							487	487					536	0
							488	488					537	0
							489	489					538	0
							490	490					539	1
							491	491					540	0
							492	492					541	0
							493	493					542	0
							494	494					543	1
							495	495					544	0
							496	496					545	0
							497	497					546	1
							498	498					547	1
							499	499					548	0
							500	500					549	1
							501	501					550	0
							502	502					551	1
							503	503					552	0
							504	504					553	1
							505	505					554	0
							506	506					555	0
							507	507					556	1
							508	508					557	0
							509	509					558	1
							510	510					559	1
							511	511					560	1
							512	512					561	1
							513	513					562	0
							514	514					563	1
							515	515					564	1
							516	516					565	0
							517	517					566	1
							518	518					567	0
							519	519					568	1
							520	520					569	1
							521	521					570	0
							522	522					571	1
							523	523					572	0
							524	524					573	1
							525	525					574	0
							526	526					575	1
							527	527					576	0
							528	528					577	1
							529	529					578	1
							530	530					579	1
							531	531					580	1
							532	532					581	1
							533	533					582	0
							534	534					583	1
							535	535					584	1
							536	536					585	0
							537	537					586	1
							538	538					587	1
							539	539					588	1
							540	540					589	0
							541	541					590	1
							542	542					591	1
							543	543					592	0
							544	544					593	0
							545	545					594	1
							546	546					595	1
							547	547					596	1
							548	548					597	1
							549	549					598	1
							550	550					599	1
							551	551					600	1
							552	552					601	1
							553	553					602	1
							554	554					603	1
							555	555					604	1
							556	556					605	1
							557	557					606	0
							558	558					607	0
							559	559					608	1
							560	560					609	0
							561	561					610	0
							562	562					611	1
							563	563					612	1
							564	564					613	0
							565	565					614	0
							566	566					615	1
							567	567					616	1
							568	568					617	1
							569	569					618	0
							570	570					619	1
							571	571
							572	572
							573	573
							574	574
							575	575
							576	576
							577	577
							578	578
							579	579
							580	580
							581	581
							582	582
							583	583
							584	584
							585	585
							586	586
							587	587
							588	588
							589	589
							590	590
							591	591
							592	592
							593	593
							594	594
							595	595
							596	596
							597	597
							598	598
							599	599
							600	600
							601	601
							602	602
							603	603
							604	604
							605	605
							606	606
							607	607
							608	608
							609	609
							610	610
							611	611
							612	612
							613	613
							614	614
							615	615
							616	616
							617	617
							618	618
							619	619
							620	620
							621	621
							622	622
							623	623
							624	624
							625	625
							626	626
							627	627
							628	628
							629	629
							630	630
							631	631
							632	632
							633	633
							634	634
							635	635
							636	636
							637	637
							638	638
							639	639
							640	640
							641	641
							642	642
							643	643
							644	644
							645	645
							646	646
							647	647
							648	648
							649	649
							650	650
							651	651
							652	652
							653	653
							654	654
							655	655
							656	656
							657	657
							658	658
							659	659
							660	660
							661	661
							662	662
							663	663
							664	664
							665	665
							666	666
							667	667
							668	668
							669	669
							670	670
							671	671
							672	672
							673	673
							674	674
							675	675
							676	676
							677	677
							678	678
							679	679
							680	680
							681	681
							682	682
							683	683
							684	684
							685	685
							686	686
							687	687
							688	688
							689	689
							690	690
							691	691
							692	692
							693	693
							694	694
							695	695
							696	696
							697	697
							698	698
							699	699
							700	700
							701	701
							702	702
							703	703
							704	704
							705	705
							706	706
							707	707
							708	708
							709	709
							710	710
							711	711
							712	712
							713	713
							714	714
							715	715
							716	716
							717	717
							718	718
							719	719
							720	720
							721	721
							722	722
							723	723
							724	724
							725	725
							726	726
							727	727
							728	728
							729	729
							730	730
							731	731
							732	732
							733	733
							734	734
							735	735
							736	736
							737	737
							738	738
							739	739
							740	740
							741	741
							742	742
							743	743
							744	744
							745	745
							746	746
							747	747
							748	748
							749	749
							750	750
							751	751
							752	752
							753	753
							754	754
							755	755
							756	756
							757	757
							758	758
							759	759
							760	760
							761	761
							762	762
							763	763
							764	764
							765	765
							766	766
							767	767
							768	768
							769	769
							770	770
							771	771
							772	772
							773	773
							774	774
							775	775
							776	776
							777	777
							778	778
							779	779
							780	780
							781	781
							782	782
							783	783
							784	784
							785	785
							786	786
							787	787
							788	788
							789	789
							790	790
							791	791
							792	792
							793	793
							794	794
							795	795
							796	796
							797	797
							798	798
							799	799
							800	800
							801	801
							802	802
							803	803
							804	804
							805	805
							806	806
							807	807
							808	808
							809	809
							810	810
							811	811
							812	812
							813	813
							814	814
							815	815
							816	816
							817	817
							818	818
							819	819
							820	820
							821	821
							822	822
							823	823
							824	824
							825	825
							826	826
							827	827
							828	828
							829	829
							830	830
							831	831
							832	832
							833	833
							834	834
							835	835
							836	836
							837	837
							838	838
							839	839
							840	840
							841	841
							842	842
							843	843
							844	844
							845	845
							846	846
							847	847
							848	848
							849	849
							850	850
							851	851
							852	852
							853	853
							854	854
							855	855
							856	856
							857	857
							858	858
							859	859
							860	860
							861	861
							862	862
							863	863
							864	864
							865	865
							866	866
							867	867
							868	868
							869	869
							870	870
							871	871
							872	872
							873	873
							874	874
							875	875
							876	876
							877	877
							878	878
							879	879
							880	880
							881	881
							882	882
							883	883
							884	884
							885	885
							886	886
							887	887
							888	888
							889	889
							890	890
							891	891
							892	892
							893	893
							894	894
							895	895
							896	896
							897	897
							898	898
							899	899
							900	900
							901	901
							902	902
							903	903
							904	904
							905	905
							906	906
							907	907
							908	908
							909	909
							910	910
							911	911
							912	912
							913	913
							914	914
							915	915
							916	916
							917	917
							918	918
							919	919
							920	920
							921	921
							922	922
							923	923
							924	924
							925	925
							926	926
							927	927
							928	928
							929	929
							930	930
							931	931
							932	932
							933	933
							934	934
							935	935
							936	936
							937	937
							938	938
							939	939
							940	940
							941	941
							942	942
							943	943
							944	944
							945	945
							946	946
							947	947
							948	948
							949	949
							950	950
							951	951
							952	952
							953	953
							954	954
							955	955
							956	956
							957	957
							958	958
							959	959
							960	960
							961	961
							962	962
							963	963
							964	964
							965	965
							966	966
							967	967
							968	968
							969	969
							970	970
							971	971
							972	972
							973	973
							974	974
							975	975
							976	976
							977	977
							978	978
							979	979
							980	980

## Sheet: bubble group 2
	Serial numbers of nitrogenous bases, which leading under different energies after the single 2H/1H replacement to zero value of the frequency occurrence of the DNA bubbles (group 2: 5-10 bps), are arranged vertically below respective to energy (Ecr).									A-T or G-C base pairs should be determined according to the original sequence of the gene (IFNA17), which presented below (black numbers are serial number of the basepairs of IFNA17, red marker "0", located on the right, is relative to the G-C basepair , red marker "1", located on the right, is relative to the A-T basepair)
Energy (Ecr)	0.250	0.300	0.350	0.400	0.450	0.500	0.550	0.600		Promoter (I part, from 1 to 49 bp)			Coding region (II part, from 50 to 619 bp)			Termination sequence (III part, from 620 to 980 bp)
						1	1	1		1	0		50	1		620	1
						2	2	2		2	1		51	1		621	1
						3	3	3		3	1		52	0		622	1
						4	4	4		4	0		53	0		623	0
						5	5	5		5	1		54	0		624	1
						6	6	6		6	1		55	0		625	0
						7	7	7		7	0		56	0		626	0
						8	8	8		8	0		57	1		627	1
						9	9	9		9	1		58	0		628	1
						10	10	10		10	1		59	1		629	0
						11	11	11		11	1		60	0		630	1
						12	12	12		12	0		61	0		631	1
						13	13	13		13	0		62	1		632	0
						14	14	14		14	0		63	1		633	1
						15	15	15		15	1		64	1		634	1
						16	16	16		16	1		65	1		635	0
						17	17	17		17	0		66	0		636	0
						18	18	18		18	1		67	1		637	0
						19	19	19		19	0		68	1		638	1
						20	20	20		20	1		69	1		639	1
						21	21	21		21	1		70	1		640	1
						22	22	22		22	0		71	0		641	0
						23	23	23		23	1		72	1		642	1
						24	24	24		24	1		73	0		643	1
						25	25	25		25	0		74	1		644	0
						26	26	26		26	0		75	1		645	0
						27	27	27		27	0		76	0		646	1
						28	28	28		28	1		77	0		647	0
						29	29	29		29	1		78	0		648	1
						30	30	30		30	0		79	0		649	1
						31	31	31		31	0		80	0		650	1
						32	32	32		32	1		81	1		651	0
						33	33	33		33	1		82	0		652	1
						34	34	34		34	0		83	0		653	0
						35	35	35		35	1		84	1		654	1
						36	36	36		36	1		85	0		655	1
						37	37	37		37	1		86	0		656	1
						38	38	38		38	1		87	1		657	1
						39	39	39		39	0		88	0		658	1
						40	40	40		40	0		89	0		659	0
						41	41	41		41	1		90	1		660	1
						42	42	42		42	1		91	0		661	1
						43	43	43		43	0		92	1		662	1
						44	44	44		44	1		93	0		663	1
						45	45	45		45	1		94	0		664	1
						46	46	46		46	0		95	1		665	0
						47	47	47		47	0		96	1		666	1
						48	48	48		48	0		97	0		667	0
						49	49	49		49	1		98	1		668	1
						50	50	50					99	1		669	0
						51	51	51					100	1		670	1
						52	52	52					101	1		671	0
						53	53	53					102	0		672	1
						54	54	54					103	0		673	1
						55	55	55					104	1		674	1
						56	56	56					105	1		675	0
						57	57	57					106	0		676	1
						58	58	58					107	1		677	1
						59	59	59					108	0		678	0
						60	60	60					109	1		679	1
						61	61	61					110	1		680	0
						62	62	62					111	0		681	1
						63	63	63					112	1		682	1
						64	64	64					113	0		683	0
						65	65	65					114	1		684	0
						66	66	66					115	1		685	1
						67	67	67					116	0		686	0
						68	68	68					117	0		687	0
						69	69	69					118	0		688	1
						70	70	70					119	1		689	1
						71	71	71					120	0		690	1
						72	72	72					121	1		691	1
						73	73	73					122	0		692	0
						74	74	74					123	1		693	1
						75	75	75					124	1		694	1
						76	76	76					125	0		695	1
						77	77	77					126	1		696	0
						78	78	78					127	0		697	1
						79	79	79					128	0		698	0
						80	80	80					129	0		699	1
						81	81	81					130	1		700	0
						82	82	82					131	0		701	1
						83	83	83					132	1		702	0
						84	84	84					133	0		703	1
						85	85	85					134	1		704	1
						86	86	86					135	0		705	0
						87	87	87					136	0		706	1
						88	88	88					137	0		707	1
						89	89	89					138	1		708	1
						90	90	90					139	0		709	1
						91	91	91					140	1		710	1
						92	92	92					141	0		711	0
						93	93	93					142	0		712	0
						94	94	94					143	0		713	1
						95	95	95					144	1		714	0
						96	96	96					145	0		715	0
						97	97	97					146	0		716	1
						98	98	98					147	0		717	0
						99	99	99					148	1		718	0
						100	100	100					149	1		719	1
						101	101	101					150	1		720	0
						102	102	102					151	1		721	1
						103	103	103					152	1		722	1
						104	104	104					153	0		723	0
						105	105	105					154	0		724	1
						106	106	106					155	1		725	1
						107	107	107					156	0		726	1
						108	108	108					157	0		727	0
						109	109	109					158	0		728	1
						110	110	110					159	0		729	1
						111	111	111					160	0		730	1
						112	112	112					161	1		731	1
						113	113	113					162	1		732	1
						114	114	114					163	0		733	1
						115	115	115					164	1		734	1
						116	116	116					165	1		735	1
						117	117	117					166	1		736	0
						118	118	118					167	0		737	1
						119	119	119					168	1		738	1
						120	120	120					169	0		739	1
						121	121	121					170	0		740	1
						122	122	122					171	1		741	0
						123	123	123					172	0		742	1
						124	124	124					173	0		743	1
						125	125	125					174	0		744	1
						126	126	126					175	1		745	1
						127	127	127					176	0		746	0
						128	128	128					177	1		747	1
						129	129	129					178	1		748	0
						130	130	130					179	1		749	0
						131	131	131					180	1		750	1
						132	132	132					181	0		751	0
						133	133	133					182	0		752	1
						134	134	134					183	0		753	0
						135	135	135					184	1		754	1
						136	136	136					185	1		755	1
						137	137	137					186	0		756	1
						138	138	138					187	1		757	1
						139	139	139					188	1		758	0
						140	140	140					189	1		759	1
						141	141	141					190	0		760	1
						142	142	142					191	1		761	0
						143	143	143					192	0		762	0
						144	144	144					193	1		763	0
						145	145	145					194	0		764	1
						146	146	146					195	0		765	0
						147	147	147					196	1		766	0
						148	148	148					197	1		767	1
						149	149	149					198	1		768	0
						150	150	150					199	0		769	1
						151	151	151					200	1		770	1
						152	152	152					201	0		771	1
						153	153	153					202	0		772	1
						154	154	154					203	1		773	0
						155	155	155					204	0		774	0
						156	156	156					205	0		775	1
						157	157	157					206	0		776	0
						158	158	158					207	1		777	1
						159	159	159					208	0		778	0
						160	160	160					209	1		779	0
						161	161	161					210	1		780	1
						162	162	162					211	0		781	0
						163	163	163					212	0		782	0
						164	164	164					213	1		783	0
						165	165	165					214	0		784	1
						166	166	166					215	1		785	0
						167	167	167					216	0		786	1
						168	168	168					217	1		787	1
						169	169	169					218	0		788	0
						170	170	170					219	1		789	1
						171	171	171					220	1		790	1
						172	172	172					221	0		791	0
						173	173	173					222	1		792	1
						174	174	174					223	0		793	1
						175	175	175					224	1		794	1
						176	176	176					225	1		795	1
						177	177	177					226	1		796	0
						178	178	178					227	0		797	1
						179	179	179					228	0		798	0
						180	180	180					229	1		799	1
						181	181	181					230	0		800	1
						182	182	182					231	1		801	0
						183	183	183					232	1		802	1
						184	184	184					233	0		803	0
						185	185	185					234	0		804	0
						186	186	186					235	0		805	1
						187	187	187					236	0		806	1
						188	188	188					237	1		807	0
						189	189	189					238	0		808	0
						190	190	190					239	0		809	1
						191	191	191					240	1		810	0
						192	192	192					241	0		811	1
						193	193	193					242	0		812	1
						194	194	194					243	1		813	0
						195	195	195					244	0		814	1
						196	196	196					245	1		815	0
						197	197	197					246	1		816	1
						198	198	198					247	1		817	0
						199	199	199					248	0		818	1
						200	200	200					249	1		819	0
						201	201	201					250	1		820	1
						202	202	202					251	0		821	1
						203	203	203					252	0		822	0
						204	204	204					253	0		823	1
						205	205	205					254	1		824	1
						206	206	206					255	1		825	0
						207	207	207					256	0		826	1
						208	208	208					257	0		827	1
						209	209	209					258	1		828	1
						210	210	210					259	0		829	1
						211	211	211					260	1		830	1
						212	212	212					261	1		831	1
						213	213	213					262	0		832	1
						214	214	214					263	0		833	1
						215	215	215					264	1		834	1
						216	216	216					265	0		835	1
						217	217	217					266	1		836	1
						218	218	218					267	1		837	1
						219	219	219					268	0		838	1
						220	220	220					269	1		839	1
						221	221	221					270	0		840	1
						222	222	222					271	1		841	1
						223	223	223					272	0		842	1
						224	224	224					273	1		843	1
						225	225	225					274	1		844	1
						226	226	226					275	0		845	1
						227	227	227					276	0		846	1
						228	228	228					277	0		847	1
						229	229	229					278	1		848	1
						230	230	230					279	1		849	1
						231	231	231					280	0		850	1
						232	232	232					281	1		851	1
						233	233	233					282	0		852	1
						234	234	234					283	1		853	1
						235	235	235					284	0		854	1
						236	236	236					285	1		855	1
						237	237	237					286	0		856	1
						238	238	238					287	0		857	1
						239	239	239					288	1		858	1
						240	240	240					289	0		859	0
						241	241	241					290	0		860	1
						242	242	242					291	1		861	1
						243	243	243					292	1		862	1
						244	244	244					293	0		863	1
						245	245	245					294	1		864	1
						246	246	246					295	0		865	1
						247	247	247					296	1		866	1
						248	248	248					297	1		867	1
						249	249	249					298	0		868	1
						250	250	250					299	1		869	1
						251	251	251					300	1		870	1
						252	252	252					301	0		871	1
						253	253	253					302	0		872	1
						254	254	254					303	1		873	1
						255	255	255					304	0		874	1
						256	256	256					305	0		875	1
						257	257	257					306	1		876	1
						258	258	258					307	0		877	1
						259	259	259					308	1		878	1
						260	260	260					309	0		879	0
						261	261	261					310	0		880	1
						262	262	262					311	1		881	1
						263	263	263					312	1		882	1
						264	264	264					313	0		883	1
						265	265	265					314	1		884	1
						266	266	266					315	1		885	1
						267	267	267					316	1		886	0
						268	268	268					317	0		887	1
						269	269	269					318	1		888	1
						270	270	270					319	0		889	0
						271	271	271					320	1		890	1
						272	272	272					321	1		891	0
						273	273	273					322	0		892	1
						274	274	274					323	1		893	1
						275	275	275					324	0		894	0
						276	276	276					325	0		895	0
						277	277	277					326	1		896	1
						278	278	278					327	0		897	1
						279	279	279					328	1		898	1
						280	280	280					329	0		899	1
						281	281	281					330	1		900	0
						282	282	282					331	0		901	1
						283	283	283					332	0		902	1
						284	284	284					333	1		903	1
						285	285	285					334	0		904	0
						286	286	286					335	1		905	1
						287	287	287					336	0		906	0
						288	288	288					337	1		907	0
						289	289	289					338	1		908	1
						290	290	290					339	0		909	0
						291	291	291					340	1		910	1
						292	292	292					341	0		911	1
						293	293	293					342	0		912	1
						294	294	294					343	1		913	0
						295	295	295					344	0		914	1
						296	296	296					345	0		915	1
						297	297	297					346	1		916	1
						298	298	298					347	1		917	0
						299	299	299					348	0		918	1
						300	300	300					349	0		919	1
						301	301	301					350	0		920	1
						302	302	302					351	1		921	1
						303	303	303					352	1		922	1
						304	304	304					353	0		923	1
						305	305	305					354	1		924	1
						306	306	306					355	0		925	0
						307	307	307					356	1		926	1
						308	308	308					357	0		927	1
						309	309	309					358	0		928	0
						310	310	310					359	0		929	1
						311	311	311					360	1		930	1
						312	312	312					361	0		931	0
						313	313	313					362	0		932	1
						314	314	314					363	1		933	1
						315	315	315					364	1		934	1
						316	316	316					365	0		935	1
						317	317	317					366	1		936	1
						318	318	318					367	1		937	1
						319	319	319					368	1		938	1
						320	320	320					369	1		939	0
						321	321	321					370	1		940	0
						322	322	322					371	1		941	0
						323	323	323					372	1		942	1
						324	324	324					373	1		943	1
						325	325	325					374	1		944	1
						326	326	326					375	0		945	1
						327	327	327					376	0		946	1
						328	328	328					377	1		947	1
						329	329	329					378	0		948	1
						330	330	330					379	1		949	1
						331	331	331					380	0		950	1
						332	332	332					381	1		951	1
						333	333	333					382	1		952	1
						334	334	334					383	0		953	1
						335	335	335					384	1		954	1
						336	336	336					385	1		955	0
						337	337	337					386	1		956	0
						338	338	338					387	1		957	1
						339	339	339					388	0		958	1
						340	340	340					389	0		959	1
						341	341	341					390	1		960	1
						342	342	342					391	0		961	1
						343	343	343					392	0		962	0
						344	344	344					393	1		963	1
						345	345	345					394	1		964	1
						346	346	346					395	0		965	1
						347	347	347					396	1		966	1
						348	348	348					397	0		967	1
						349	349	349					398	1		968	1
						350	350	350					399	1		969	1
						351	351	351					400	1		970	1
						352	352	352					401	1		971	1
						353	353	353					402	1		972	1
						354	354	354					403	0		973	1
						355	355	355					404	0		974	1
						356	356	356					405	1		975	0
						357	357	357					406	0		976	1
						358	358	358					407	0		977	1
						359	359	359					408	1		978	1
						360	360	360					409	1		979	1
						361	361	361					410	0		980	0
						362	362	362					411	0
						363	363	363					412	1
						364	364	364					413	1
						365	365	365					414	0
						366	366	366					415	1
						367	367	367					416	0
						368	368	368					417	1
						369	369	369					418	0
						370	370	370					419	1
						371	371	371					420	1
						372	372	372					421	1
						373	373	373					422	0
						374	374	374					423	1
						375	375	375					424	0
						376	376	376					425	0
						377	377	377					426	1
						378	378	378					427	0
						379	379	379					428	0
						380	380	380					429	1
						381	381	381					430	1
						382	382	382					431	0
						383	383	383					432	0
						384	384	384					433	0
						385	385	385					434	1
						386	386	386					435	1
						387	387	387					436	0
						388	388	388					437	0
						389	389	389					438	1
						390	390	390					439	1
						391	391	391					440	0
						392	392	392					441	1
						393	393	393					442	0
						394	394	394					443	1
						395	395	395					444	0
						396	396	396					445	1
						397	397	397					446	0
						398	398	398					447	0
						399	399	399					448	0
						400	400	400					449	0
						401	401	401					450	1
						402	402	402					451	0
						403	403	403					452	1
						404	404	404					453	1
						405	405	405					454	0
						406	406	406					455	1
						407	407	407					456	1
						408	408	408					457	1
						409	409	409					458	0
						410	410	410					459	1
						411	411	411					460	0
						412	412	412					461	0
						413	413	413					462	1
						414	414	414					463	0
						415	415	415					464	1
						416	416	416					465	0
						417	417	417					466	0
						418	418	418					467	1
						419	419	419					468	1
						420	420	420					469	0
						421	421	421					470	0
						422	422	422					471	1
						423	423	423					472	0
						424	424	424					473	0
						425	425	425					474	0
						426	426	426					475	1
						427	427	427					476	0
						428	428	428					477	1
						429	429	429					478	0
						430	430	430					479	1
						431	431	431					480	0
						432	432	432					481	0
						433	433	433					482	1
						434	434	434					483	1
						435	435	435					484	1
						436	436	436					485	1
						437	437	437					486	1
						438	438	438					487	0
						439	439	439					488	1
						440	440	440					489	1
						441	441	441					490	0
						442	442	442					491	0
						443	443	443					492	1
						444	444	444					493	1
						445	445	445					494	1
						446	446	446					495	0
						447	447	447					496	1
						448	448	448					497	1
						449	449	449					498	1
						450	450	450					499	0
						451	451	451					500	1
						452	452	452					501	0
						453	453	453					502	1
						454	454	454					503	0
						455	455	455					504	1
						456	456	456					505	1
						457	457	457					506	1
						458	458	458					507	1
						459	459	459					508	1
						460	460	460					509	0
						461	461	461					510	1
						462	462	462					511	1
						463	463	463					512	1
						464	464	464					513	0
						465	465	465					514	1
						466	466	466					515	0
						467	467	467					516	1
						468	468	468					517	0
						469	469	469					518	1
						470	470	470					519	1
						471	471	471					520	0
						472	472	472					521	1
						473	473	473					522	1
						474	474	474					523	1
						475	475	475					524	1
						476	476	476					525	1
						477	477	477					526	0
						478	478	478					527	1
						479	479	479					528	0
						480	480	480					529	0
						481	481	481					530	0
						482	482	482					531	0
						483	483	483					532	1
						484	484	484					533	1
						485	485	485					534	0
						486	486	486					535	1
						487	487	487					536	0
						488	488	488					537	0
						489	489	489					538	0
						490	490	490					539	1
						491	491	491					540	0
						492	492	492					541	0
						493	493	493					542	0
						494	494	494					543	1
						495	495	495					544	0
						496	496	496					545	0
						497	497	497					546	1
						498	498	498					547	1
						499	499	499					548	0
						500	500	500					549	1
						501	501	501					550	0
						502	502	502					551	1
						503	503	503					552	0
						504	504	504					553	1
						505	505	505					554	0
						506	506	506					555	0
						507	507	507					556	1
						508	508	508					557	0
						509	509	509					558	1
						510	510	510					559	1
						511	511	511					560	1
						512	512	512					561	1
						513	513	513					562	0
						514	514	514					563	1
						515	515	515					564	1
						516	516	516					565	0
						517	517	517					566	1
						518	518	518					567	0
						519	519	519					568	1
						520	520	520					569	1
						521	521	521					570	0
						522	522	522					571	1
						523	523	523					572	0
						524	524	524					573	1
						525	525	525					574	0
						526	526	526					575	1
						527	527	527					576	0
						528	528	528					577	1
						529	529	529					578	1
						530	530	530					579	1
						531	531	531					580	1
						532	532	532					581	1
						533	533	533					582	0
						534	534	534					583	1
						535	535	535					584	1
						536	536	536					585	0
						537	537	537					586	1
						538	538	538					587	1
						539	539	539					588	1
						540	540	540					589	0
						541	541	541					590	1
						542	542	542					591	1
						543	543	543					592	0
						544	544	544					593	0
						545	545	545					594	1
						546	546	546					595	1
						547	547	547					596	1
						548	548	548					597	1
						549	549	549					598	1
						550	550	550					599	1
						551	551	551					600	1
						552	552	552					601	1
						553	553	553					602	1
						554	554	554					603	1
						555	555	555					604	1
						556	556	556					605	1
						557	557	557					606	0
						558	558	558					607	0
						559	559	559					608	1
						560	560	560					609	0
						561	561	561					610	0
						562	562	562					611	1
						563	563	563					612	1
						564	564	564					613	0
						565	565	565					614	0
						566	566	566					615	1
						567	567	567					616	1
						568	568	568					617	1
						569	569	569					618	0
						570	570	570					619	1
						571	571	571
						572	572	572
						573	573	573
						574	574	574
						575	575	575
						576	576	576
						577	577	577
						578	578	578
						579	579	579
						580	580	580
						581	581	581
						582	582	582
						583	583	583
						584	584	584
						585	585	585
						586	586	586
						587	587	587
						588	588	588
						589	589	589
						590	590	590
						591	591	591
						592	592	592
						593	593	593
						594	594	594
						595	595	595
						596	596	596
						597	597	597
						598	598	598
						599	599	599
						600	600	600
						601	601	601
						602	602	602
						603	603	603
						604	604	604
						605	605	605
						606	606	606
						607	607	607
						608	608	608
						609	609	609
						610	610	610
						611	611	611
						612	612	612
						613	613	613
						614	614	614
						615	615	615
						616	616	616
						617	617	617
						618	618	618
						619	619	619
						620	620	620
						621	621	621
						622	622	622
						623	623	623
						624	624	624
						625	625	625
						626	626	626
						627	627	627
						628	628	628
						629	629	629
						630	630	630
						631	631	631
						632	632	632
						633	633	633
						634	634	634
						635	635	635
						636	636	636
						637	637	637
						638	638	638
						639	639	639
						640	640	640
						641	641	641
						642	642	642
						643	643	643
						644	644	644
						645	645	645
						646	646	646
						647	647	647
						648	648	648
						649	649	649
						650	650	650
						651	651	651
						652	652	652
						653	653	653
						654	654	654
						655	655	655
						656	656	656
						657	657	657
						658	658	658
						659	659	659
						660	660	660
						661	661	661
						662	662	662
						663	663	663
						664	664	664
						665	665	665
						666	666	666
						667	667	667
						668	668	668
						669	669	669
						670	670	670
						671	671	671
						672	672	672
						673	673	673
						674	674	674
						675	675	675
						676	676	676
						677	677	677
						678	678	678
						679	679	679
						680	680	680
						681	681	681
						682	682	682
						683	683	683
						684	684	684
						685	685	685
						686	686	686
						687	687	687
						688	688	688
						689	689	689
						690	690	690
						691	691	691
						692	692	692
						693	693	693
						694	694	694
						695	695	695
						696	696	696
						697	697	697
						698	698	698
						699	699	699
						700	700	700
						701	701	701
						702	702	702
						703	703	703
						704	704	704
						705	705	705
						706	706	706
						707	707	707
						708	708	708
						709	709	709
						710	710	710
						711	711	711
						712	712	712
						713	713	713
						714	714	714
						715	715	715
						716	716	716
						717	717	717
						718	718	718
						719	719	719
						720	720	720
						721	721	721
						722	722	722
						723	723	723
						724	724	724
						725	725	725
						726	726	726
						727	727	727
						728	728	728
						729	729	729
						730	730	730
						731	731	731
						732	732	732
						733	733	733
						734	734	734
						735	735	735
						736	736	736
						737	737	737
						738	738	738
						739	739	739
						740	740	740
						741	741	741
						742	742	742
						743	743	743
						744	744	744
						745	745	745
						746	746	746
						747	747	747
						748	748	748
						749	749	749
						750	750	750
						751	751	751
						752	752	752
						753	753	753
						754	754	754
						755	755	755
						756	756	756
						757	757	757
						758	758	758
						759	759	759
						760	760	760
						761	761	761
						762	762	762
						763	763	763
						764	764	764
						765	765	765
						766	766	766
						767	767	767
						768	768	768
						769	769	769
						770	770	770
						771	771	771
						772	772	772
						773	773	773
						774	774	774
						775	775	775
						776	776	776
						777	777	777
						778	778	778
						779	779	779
						780	780	780
						781	781	781
						782	782	782
						783	783	783
						784	784	784
						785	785	785
						786	786	786
						787	787	787
						788	788	788
						789	789	789
						790	790	790
						791	791	791
						792	792	792
						793	793	793
						794	794	794
						795	795	795
						796	796	796
						797	797	797
						798	798	798
						799	799	799
						800	800	800
						801	801	801
						802	802	802
						803	803	803
						804	804	804
						805	805	805
						806	806	806
						807	807	807
						808	808	808
						809	809	809
						810	810	810
						811	811	811
						812	812	812
						813	813	813
						814	814	814
						815	815	815
						816	816	816
						817	817	817
						818	818	818
						819	819	819
						820	820	820
						821	821	821
						822	822	822
						823	823	823
						824	824	824
						825	825	825
						826	826	826
						827	827	827
						828	828	828
						829	829	829
						830	830	830
						831	831	831
						832	832	832
						833	833	833
						834	834	834
						835	835	835
						836	836	836
						837	837	837
						838	838	838
						839	839	839
						840	840	840
						841	841	841
						842	842	842
						843	843	843
						844	844	844
						845	845	845
						846	846	846
						847	847	847
						848	848	848
						849	849	849
						850	850	850
						851	851	851
						852	852	852
						853	853	853
						854	854	854
						855	855	855
						856	856	856
						857	857	857
						858	858	858
						859	859	859
						860	860	860
						861	861	861
						862	862	862
						863	863	863
						864	864	864
						865	865	865
						866	866	866
						867	867	867
						868	868	868
						869	869	869
						870	870	870
						871	871	871
						872	872	872
						873	873	873
						874	874	874
						875	875	875
						876	876	876
						877	877	877
						878	878	878
						879	879	879
						880	880	880
						881	881	881
						882	882	882
						883	883	883
						884	884	884
						885	885	885
						886	886	886
						887	887	887
						888	888	888
						889	889	889
						890	890	890
						891	891	891
						892	892	892
						893	893	893
						894	894	894
						895	895	895
						896	896	896
						897	897	897
						898	898	898
						899	899	899
						900	900	900
						901	901	901
						902	902	902
						903	903	903
						904	904	904
						905	905	905
						906	906	906
						907	907	907
						908	908	908
						909	909	909
						910	910	910
						911	911	911
						912	912	912
						913	913	913
						914	914	914
						915	915	915
						916	916	916
						917	917	917
						918	918	918
						919	919	919
						920	920	920
						921	921	921
						922	922	922
						923	923	923
						924	924	924
						925	925	925
						926	926	926
						927	927	927
						928	928	928
						929	929	929
						930	930	930
						931	931	931
						932	932	932
						933	933	933
						934	934	934
						935	935	935
						936	936	936
						937	937	937
						938	938	938
						939	939	939
						940	940	940
						941	941	941
						942	942	942
						943	943	943
						944	944	944
						945	945	945
						946	946	946
						947	947	947
						948	948	948
						949	949	949
						950	950	950
						951	951	951
						952	952	952
						953	953	953
						954	954	954
						955	955	955
						956	956	956
						957	957	957
						958	958	958
						959	959	959
						960	960	960
						961	961	961
						962	962	962
						963	963	963
						964	964	964
						965	965	965
						966	966	966
						967	967	967
						968	968	968
						969	969	969
						970	970	970
						971	971	971
						972	972	972
						973	973	973
						974	974	974
						975	975	975
						976	976	976
						977	977	977
						978	978	978
						979	979	979
						980	980	980

## Sheet: bubble group 3
	Serial numbers of nitrogenous bases, which leading under different energies after the single 2H/1H replacement to zero value of the frequency occurrence of the DNA bubbles (group 3: 11-30 bps), are arranged vertically below respective to energy (Ecr).									A-T or G-C base pairs should be determined according to the original sequence of the gene (IFNA17), which presented below (black numbers are serial number of the basepairs of IFNA17, red marker "0", located on the right, is relative to the G-C basepair , red marker "1", located on the right, is relative to the A-T basepair)
Energy (Ecr)	0.250	0.300	0.350	0.400	0.450	0.500	0.550	0.600		Promoter (I part, from 1 to 49 bp)			Coding region (II part, from 50 to 619 bp)			Termination sequence (III part, from 620 to 980 bp)
					1	1	1	1		1	0		50	1		620	1
					2	2	2	2		2	1		51	1		621	1
					3	3	3	3		3	1		52	0		622	1
					4	4	4	4		4	0		53	0		623	0
					5	5	5	5		5	1		54	0		624	1
					6	6	6	6		6	1		55	0		625	0
					7	7	7	7		7	0		56	0		626	0
					8	8	8	8		8	0		57	1		627	1
					9	9	9	9		9	1		58	0		628	1
					10	10	10	10		10	1		59	1		629	0
					11	11	11	11		11	1		60	0		630	1
					12	12	12	12		12	0		61	0		631	1
					13	13	13	13		13	0		62	1		632	0
					14	14	14	14		14	0		63	1		633	1
					15	15	15	15		15	1		64	1		634	1
					16	16	16	16		16	1		65	1		635	0
					17	17	17	17		17	0		66	0		636	0
					18	18	18	18		18	1		67	1		637	0
					19	19	19	19		19	0		68	1		638	1
					20	20	20	20		20	1		69	1		639	1
					21	21	21	21		21	1		70	1		640	1
					22	22	22	22		22	0		71	0		641	0
					23	23	23	23		23	1		72	1		642	1
					24	24	24	24		24	1		73	0		643	1
					25	25	25	25		25	0		74	1		644	0
					26	26	26	26		26	0		75	1		645	0
					27	27	27	27		27	0		76	0		646	1
					28	28	28	28		28	1		77	0		647	0
					29	29	29	29		29	1		78	0		648	1
					30	30	30	30		30	0		79	0		649	1
					31	31	31	31		31	0		80	0		650	1
					32	32	32	32		32	1		81	1		651	0
					33	33	33	33		33	1		82	0		652	1
					34	34	34	34		34	0		83	0		653	0
					35	35	35	35		35	1		84	1		654	1
					36	36	36	36		36	1		85	0		655	1
					37	37	37	37		37	1		86	0		656	1
					38	38	38	38		38	1		87	1		657	1
					39	39	39	39		39	0		88	0		658	1
					40	40	40	40		40	0		89	0		659	0
					41	41	41	41		41	1		90	1		660	1
					42	42	42	42		42	1		91	0		661	1
					43	43	43	43		43	0		92	1		662	1
					44	44	44	44		44	1		93	0		663	1
					45	45	45	45		45	1		94	0		664	1
					46	46	46	46		46	0		95	1		665	0
					47	47	47	47		47	0		96	1		666	1
					48	48	48	48		48	0		97	0		667	0
					49	49	49	49		49	1		98	1		668	1
					50	50	50	50					99	1		669	0
					51	51	51	51					100	1		670	1
					52	52	52	52					101	1		671	0
					53	53	53	53					102	0		672	1
					54	54	54	54					103	0		673	1
					55	55	55	55					104	1		674	1
					56	56	56	56					105	1		675	0
					57	57	57	57					106	0		676	1
					58	58	58	58					107	1		677	1
					59	59	59	59					108	0		678	0
					60	60	60	60					109	1		679	1
					61	61	61	61					110	1		680	0
					62	62	62	62					111	0		681	1
					63	63	63	63					112	1		682	1
					64	64	64	64					113	0		683	0
					65	65	65	65					114	1		684	0
					66	66	66	66					115	1		685	1
					67	67	67	67					116	0		686	0
					68	68	68	68					117	0		687	0
					69	69	69	69					118	0		688	1
					70	70	70	70					119	1		689	1
					71	71	71	71					120	0		690	1
					72	72	72	72					121	1		691	1
					73	73	73	73					122	0		692	0
					74	74	74	74					123	1		693	1
					75	75	75	75					124	1		694	1
					76	76	76	76					125	0		695	1
					77	77	77	77					126	1		696	0
					78	78	78	78					127	0		697	1
					79	79	79	79					128	0		698	0
					80	80	80	80					129	0		699	1
					81	81	81	81					130	1		700	0
					82	82	82	82					131	0		701	1
					83	83	83	83					132	1		702	0
					84	84	84	84					133	0		703	1
					85	85	85	85					134	1		704	1
					86	86	86	86					135	0		705	0
					87	87	87	87					136	0		706	1
					88	88	88	88					137	0		707	1
					89	89	89	89					138	1		708	1
					90	90	90	90					139	0		709	1
					91	91	91	91					140	1		710	1
					92	92	92	92					141	0		711	0
					93	93	93	93					142	0		712	0
					94	94	94	94					143	0		713	1
					95	95	95	95					144	1		714	0
					96	96	96	96					145	0		715	0
					97	97	97	97					146	0		716	1
					98	98	98	98					147	0		717	0
					99	99	99	99					148	1		718	0
					100	100	100	100					149	1		719	1
					101	101	101	101					150	1		720	0
					102	102	102	102					151	1		721	1
					103	103	103	103					152	1		722	1
					104	104	104	104					153	0		723	0
					105	105	105	105					154	0		724	1
					106	106	106	106					155	1		725	1
					107	107	107	107					156	0		726	1
					108	108	108	108					157	0		727	0
					109	109	109	109					158	0		728	1
					110	110	110	110					159	0		729	1
					111	111	111	111					160	0		730	1
					112	112	112	112					161	1		731	1
					113	113	113	113					162	1		732	1
					114	114	114	114					163	0		733	1
					115	115	115	115					164	1		734	1
					116	116	116	116					165	1		735	1
					117	117	117	117					166	1		736	0
					118	118	118	118					167	0		737	1
					119	119	119	119					168	1		738	1
					120	120	120	120					169	0		739	1
					121	121	121	121					170	0		740	1
					122	122	122	122					171	1		741	0
					123	123	123	123					172	0		742	1
					124	124	124	124					173	0		743	1
					125	125	125	125					174	0		744	1
					126	126	126	126					175	1		745	1
					127	127	127	127					176	0		746	0
					128	128	128	128					177	1		747	1
					129	129	129	129					178	1		748	0
					130	130	130	130					179	1		749	0
					131	131	131	131					180	1		750	1
					132	132	132	132					181	0		751	0
					133	133	133	133					182	0		752	1
					134	134	134	134					183	0		753	0
					135	135	135	135					184	1		754	1
					136	136	136	136					185	1		755	1
					137	137	137	137					186	0		756	1
					138	138	138	138					187	1		757	1
					139	139	139	139					188	1		758	0
					140	140	140	140					189	1		759	1
					141	141	141	141					190	0		760	1
					142	142	142	142					191	1		761	0
					143	143	143	143					192	0		762	0
					144	144	144	144					193	1		763	0
					145	145	145	145					194	0		764	1
					146	146	146	146					195	0		765	0
					147	147	147	147					196	1		766	0
					148	148	148	148					197	1		767	1
					149	149	149	149					198	1		768	0
					150	150	150	150					199	0		769	1
					151	151	151	151					200	1		770	1
					152	152	152	152					201	0		771	1
					153	153	153	153					202	0		772	1
					154	154	154	154					203	1		773	0
					155	155	155	155					204	0		774	0
					156	156	156	156					205	0		775	1
					157	157	157	157					206	0		776	0
					158	158	158	158					207	1		777	1
					159	159	159	159					208	0		778	0
					160	160	160	160					209	1		779	0
					161	161	161	161					210	1		780	1
					162	162	162	162					211	0		781	0
					163	163	163	163					212	0		782	0
					164	164	164	164					213	1		783	0
					165	165	165	165					214	0		784	1
					166	166	166	166					215	1		785	0
					167	167	167	167					216	0		786	1
					168	168	168	168					217	1		787	1
					169	169	169	169					218	0		788	0
					170	170	170	170					219	1		789	1
					171	171	171	171					220	1		790	1
					172	172	172	172					221	0		791	0
					173	173	173	173					222	1		792	1
					174	174	174	174					223	0		793	1
					175	175	175	175					224	1		794	1
					176	176	176	176					225	1		795	1
					177	177	177	177					226	1		796	0
					178	178	178	178					227	0		797	1
					179	179	179	179					228	0		798	0
					180	180	180	180					229	1		799	1
					181	181	181	181					230	0		800	1
					182	182	182	182					231	1		801	0
					183	183	183	183					232	1		802	1
					184	184	184	184					233	0		803	0
					185	185	185	185					234	0		804	0
					186	186	186	186					235	0		805	1
					187	187	187	187					236	0		806	1
					188	188	188	188					237	1		807	0
					189	189	189	189					238	0		808	0
					190	190	190	190					239	0		809	1
					191	191	191	191					240	1		810	0
					192	192	192	192					241	0		811	1
					193	193	193	193					242	0		812	1
					194	194	194	194					243	1		813	0
					195	195	195	195					244	0		814	1
					196	196	196	196					245	1		815	0
					197	197	197	197					246	1		816	1
					198	198	198	198					247	1		817	0
					199	199	199	199					248	0		818	1
					200	200	200	200					249	1		819	0
					201	201	201	201					250	1		820	1
					202	202	202	202					251	0		821	1
					203	203	203	203					252	0		822	0
					204	204	204	204					253	0		823	1
					205	205	205	205					254	1		824	1
					206	206	206	206					255	1		825	0
					207	207	207	207					256	0		826	1
					208	208	208	208					257	0		827	1
					209	209	209	209					258	1		828	1
					210	210	210	210					259	0		829	1
					211	211	211	211					260	1		830	1
					212	212	212	212					261	1		831	1
					213	213	213	213					262	0		832	1
					214	214	214	214					263	0		833	1
					215	215	215	215					264	1		834	1
					216	216	216	216					265	0		835	1
					217	217	217	217					266	1		836	1
					218	218	218	218					267	1		837	1
					219	219	219	219					268	0		838	1
					220	220	220	220					269	1		839	1
					221	221	221	221					270	0		840	1
					222	222	222	222					271	1		841	1
					223	223	223	223					272	0		842	1
					224	224	224	224					273	1		843	1
					225	225	225	225					274	1		844	1
					226	226	226	226					275	0		845	1
					227	227	227	227					276	0		846	1
					228	228	228	228					277	0		847	1
					229	229	229	229					278	1		848	1
					230	230	230	230					279	1		849	1
					231	231	231	231					280	0		850	1
					232	232	232	232					281	1		851	1
					233	233	233	233					282	0		852	1
					234	234	234	234					283	1		853	1
					235	235	235	235					284	0		854	1
					236	236	236	236					285	1		855	1
					237	237	237	237					286	0		856	1
					238	238	238	238					287	0		857	1
					239	239	239	239					288	1		858	1
					240	240	240	240					289	0		859	0
					241	241	241	241					290	0		860	1
					242	242	242	242					291	1		861	1
					243	243	243	243					292	1		862	1
					244	244	244	244					293	0		863	1
					245	245	245	245					294	1		864	1
					246	246	246	246					295	0		865	1
					247	247	247	247					296	1		866	1
					248	248	248	248					297	1		867	1
					249	249	249	249					298	0		868	1
					250	250	250	250					299	1		869	1
					251	251	251	251					300	1		870	1
					252	252	252	252					301	0		871	1
					253	253	253	253					302	0		872	1
					254	254	254	254					303	1		873	1
					255	255	255	255					304	0		874	1
					256	256	256	256					305	0		875	1
					257	257	257	257					306	1		876	1
					258	258	258	258					307	0		877	1
					259	259	259	259					308	1		878	1
					260	260	260	260					309	0		879	0
					261	261	261	261					310	0		880	1
					262	262	262	262					311	1		881	1
					263	263	263	263					312	1		882	1
					264	264	264	264					313	0		883	1
					265	265	265	265					314	1		884	1
					266	266	266	266					315	1		885	1
					267	267	267	267					316	1		886	0
					268	268	268	268					317	0		887	1
					269	269	269	269					318	1		888	1
					270	270	270	270					319	0		889	0
					271	271	271	271					320	1		890	1
					272	272	272	272					321	1		891	0
					273	273	273	273					322	0		892	1
					274	274	274	274					323	1		893	1
					275	275	275	275					324	0		894	0
					276	276	276	276					325	0		895	0
					277	277	277	277					326	1		896	1
					278	278	278	278					327	0		897	1
					279	279	279	279					328	1		898	1
					280	280	280	280					329	0		899	1
					281	281	281	281					330	1		900	0
					282	282	282	282					331	0		901	1
					283	283	283	283					332	0		902	1
					284	284	284	284					333	1		903	1
					285	285	285	285					334	0		904	0
					286	286	286	286					335	1		905	1
					287	287	287	287					336	0		906	0
					288	288	288	288					337	1		907	0
					289	289	289	289					338	1		908	1
					290	290	290	290					339	0		909	0
					291	291	291	291					340	1		910	1
					292	292	292	292					341	0		911	1
					293	293	293	293					342	0		912	1
					294	294	294	294					343	1		913	0
					295	295	295	295					344	0		914	1
					296	296	296	296					345	0		915	1
					297	297	297	297					346	1		916	1
					298	298	298	298					347	1		917	0
					299	299	299	299					348	0		918	1
					300	300	300	300					349	0		919	1
					301	301	301	301					350	0		920	1
					302	302	302	302					351	1		921	1
					303	303	303	303					352	1		922	1
					304	304	304	304					353	0		923	1
					305	305	305	305					354	1		924	1
					306	306	306	306					355	0		925	0
					307	307	307	307					356	1		926	1
					308	308	308	308					357	0		927	1
					309	309	309	309					358	0		928	0
					310	310	310	310					359	0		929	1
					311	311	311	311					360	1		930	1
					312	312	312	312					361	0		931	0
					313	313	313	313					362	0		932	1
					314	314	314	314					363	1		933	1
					315	315	315	315					364	1		934	1
					316	316	316	316					365	0		935	1
					317	317	317	317					366	1		936	1
					318	318	318	318					367	1		937	1
					319	319	319	319					368	1		938	1
					320	320	320	320					369	1		939	0
					321	321	321	321					370	1		940	0
					322	322	322	322					371	1		941	0
					323	323	323	323					372	1		942	1
					324	324	324	324					373	1		943	1
					325	325	325	325					374	1		944	1
					326	326	326	326					375	0		945	1
					327	327	327	327					376	0		946	1
					328	328	328	328					377	1		947	1
					329	329	329	329					378	0		948	1
					330	330	330	330					379	1		949	1
					331	331	331	331					380	0		950	1
					332	332	332	332					381	1		951	1
					333	333	333	333					382	1		952	1
					334	334	334	334					383	0		953	1
					335	335	335	335					384	1		954	1
					336	336	336	336					385	1		955	0
					337	337	337	337					386	1		956	0
					338	338	338	338					387	1		957	1
					339	339	339	339					388	0		958	1
					340	340	340	340					389	0		959	1
					341	341	341	341					390	1		960	1
					342	342	342	342					391	0		961	1
					343	343	343	343					392	0		962	0
					344	344	344	344					393	1		963	1
					345	345	345	345					394	1		964	1
					346	346	346	346					395	0		965	1
					347	347	347	347					396	1		966	1
					348	348	348	348					397	0		967	1
					349	349	349	349					398	1		968	1
					350	350	350	350					399	1		969	1
					351	351	351	351					400	1		970	1
					352	352	352	352					401	1		971	1
					353	353	353	353					402	1		972	1
					354	354	354	354					403	0		973	1
					355	355	355	355					404	0		974	1
					356	356	356	356					405	1		975	0
					357	357	357	357					406	0		976	1
					358	358	358	358					407	0		977	1
					359	359	359	359					408	1		978	1
					360	360	360	360					409	1		979	1
					361	361	361	361					410	0		980	0
					362	362	362	362					411	0
					363	363	363	363					412	1
					364	364	364	364					413	1
					365	365	365	365					414	0
					366	366	366	366					415	1
					367	367	367	367					416	0
					368	368	368	368					417	1
					369	369	369	369					418	0
					370	370	370	370					419	1
					371	371	371	371					420	1
					372	372	372	372					421	1
					373	373	373	373					422	0
					374	374	374	374					423	1
					375	375	375	375					424	0
					376	376	376	376					425	0
					377	377	377	377					426	1
					378	378	378	378					427	0
					379	379	379	379					428	0
					380	380	380	380					429	1
					381	381	381	381					430	1
					382	382	382	382					431	0
					383	383	383	383					432	0
					384	384	384	384					433	0
					385	385	385	385					434	1
					386	386	386	386					435	1
					387	387	387	387					436	0
					388	388	388	388					437	0
					389	389	389	389					438	1
					390	390	390	390					439	1
					391	391	391	391					440	0
					392	392	392	392					441	1
					393	393	393	393					442	0
					394	394	394	394					443	1
					395	395	395	395					444	0
					396	396	396	396					445	1
					397	397	397	397					446	0
					398	398	398	398					447	0
					399	399	399	399					448	0
					400	400	400	400					449	0
					401	401	401	401					450	1
					402	402	402	402					451	0
					403	403	403	403					452	1
					404	404	404	404					453	1
					405	405	405	405					454	0
					406	406	406	406					455	1
					407	407	407	407					456	1
					408	408	408	408					457	1
					409	409	409	409					458	0
					410	410	410	410					459	1
					411	411	411	411					460	0
					412	412	412	412					461	0
					413	413	413	413					462	1
					414	414	414	414					463	0
					415	415	415	415					464	1
					416	416	416	416					465	0
					417	417	417	417					466	0
					418	418	418	418					467	1
					419	419	419	419					468	1
					420	420	420	420					469	0
					421	421	421	421					470	0
					422	422	422	422					471	1
					423	423	423	423					472	0
					424	424	424	424					473	0
					425	425	425	425					474	0
					426	426	426	426					475	1
					427	427	427	427					476	0
					428	428	428	428					477	1
					429	429	429	429					478	0
					430	430	430	430					479	1
					431	431	431	431					480	0
					432	432	432	432					481	0
					433	433	433	433					482	1
					434	434	434	434					483	1
					435	435	435	435					484	1
					436	436	436	436					485	1
					437	437	437	437					486	1
					438	438	438	438					487	0
					439	439	439	439					488	1
					440	440	440	440					489	1
					441	441	441	441					490	0
					442	442	442	442					491	0
					443	443	443	443					492	1
					444	444	444	444					493	1
					445	445	445	445					494	1
					446	446	446	446					495	0
					447	447	447	447					496	1
					448	448	448	448					497	1
					449	449	449	449					498	1
					450	450	450	450					499	0
					451	451	451	451					500	1
					452	452	452	452					501	0
					453	453	453	453					502	1
					454	454	454	454					503	0
					455	455	455	455					504	1
					456	456	456	456					505	1
					457	457	457	457					506	1
					458	458	458	458					507	1
					459	459	459	459					508	1
					460	460	460	460					509	0
					461	461	461	461					510	1
					462	462	462	462					511	1
					463	463	463	463					512	1
					464	464	464	464					513	0
					465	465	465	465					514	1
					466	466	466	466					515	0
					467	467	467	467					516	1
					468	468	468	468					517	0
					469	469	469	469					518	1
					470	470	470	470					519	1
					471	471	471	471					520	0
					472	472	472	472					521	1
					473	473	473	473					522	1
					474	474	474	474					523	1
					475	475	475	475					524	1
					476	476	476	476					525	1
					477	477	477	477					526	0
					478	478	478	478					527	1
					479	479	479	479					528	0
					480	480	480	480					529	0
					481	481	481	481					530	0
					482	482	482	482					531	0
					483	483	483	483					532	1
					484	484	484	484					533	1
					485	485	485	485					534	0
					486	486	486	486					535	1
					487	487	487	487					536	0
					488	488	488	488					537	0
					489	489	489	489					538	0
					490	490	490	490					539	1
					491	491	491	491					540	0
					492	492	492	492					541	0
					493	493	493	493					542	0
					494	494	494	494					543	1
					495	495	495	495					544	0
					496	496	496	496					545	0
					497	497	497	497					546	1
					498	498	498	498					547	1
					499	499	499	499					548	0
					500	500	500	500					549	1
					501	501	501	501					550	0
					502	502	502	502					551	1
					503	503	503	503					552	0
					504	504	504	504					553	1
					505	505	505	505					554	0
					506	506	506	506					555	0
					507	507	507	507					556	1
					508	508	508	508					557	0
					509	509	509	509					558	1
					510	510	510	510					559	1
					511	511	511	511					560	1
					512	512	512	512					561	1
					513	513	513	513					562	0
					514	514	514	514					563	1
					515	515	515	515					564	1
					516	516	516	516					565	0
					517	517	517	517					566	1
					518	518	518	518					567	0
					519	519	519	519					568	1
					520	520	520	520					569	1
					521	521	521	521					570	0
					522	522	522	522					571	1
					523	523	523	523					572	0
					524	524	524	524					573	1
					525	525	525	525					574	0
					526	526	526	526					575	1
					527	527	527	527					576	0
					528	528	528	528					577	1
					529	529	529	529					578	1
					530	530	530	530					579	1
					531	531	531	531					580	1
					532	532	532	532					581	1
					533	533	533	533					582	0
					534	534	534	534					583	1
					535	535	535	535					584	1
					536	536	536	536					585	0
					537	537	537	537					586	1
					538	538	538	538					587	1
					539	539	539	539					588	1
					540	540	540	540					589	0
					541	541	541	541					590	1
					542	542	542	542					591	1
					543	543	543	543					592	0
					544	544	544	544					593	0
					545	545	545	545					594	1
					546	546	546	546					595	1
					547	547	547	547					596	1
					548	548	548	548					597	1
					549	549	549	549					598	1
					550	550	550	550					599	1
					551	551	551	551					600	1
					552	552	552	552					601	1
					553	553	553	553					602	1
					554	554	554	554					603	1
					555	555	555	555					604	1
					556	556	556	556					605	1
					557	557	557	557					606	0
					558	558	558	558					607	0
					559	559	559	559					608	1
					560	560	560	560					609	0
					561	561	561	561					610	0
					562	562	562	562					611	1
					563	563	563	563					612	1
					564	564	564	564					613	0
					565	565	565	565					614	0
					566	566	566	566					615	1
					567	567	567	567					616	1
					568	568	568	568					617	1
					569	569	569	569					618	0
					570	570	570	570					619	1
					571	571	571	571
					572	572	572	572
					573	573	573	573
					574	574	574	574
					575	575	575	575
					576	576	576	576
					577	577	577	577
					578	578	578	578
					579	579	579	579
					580	580	580	580
					581	581	581	581
					582	582	582	582
					583	583	583	583
					584	584	584	584
					585	585	585	585
					586	586	586	586
					587	587	587	587
					588	588	588	588
					589	589	589	589
					590	590	590	590
					591	591	591	591
					592	592	592	592
					593	593	593	593
					594	594	594	594
					595	595	595	595
					596	596	596	596
					597	597	597	597
					598	598	598	598
					599	599	599	599
					600	600	600	600
					601	601	601	601
					602	602	602	602
					603	603	603	603
					604	604	604	604
					605	605	605	605
					606	606	606	606
					607	607	607	607
					608	608	608	608
					609	609	609	609
					610	610	610	610
					611	611	611	611
					612	612	612	612
					613	613	613	613
					614	614	614	614
					615	615	615	615
					616	616	616	616
					617	617	617	617
					618	618	618	618
					619	619	619	619
					620	620	620	620
					621	621	621	621
					622	622	622	622
					623	623	623	623
					624	624	624	624
					625	625	625	625
					626	626	626	626
					627	627	627	627
					628	628	628	628
					629	629	629	629
					630	630	630	630
					631	631	631	631
					632	632	632	632
					633	633	633	633
					634	634	634	634
					635	635	635	635
					636	636	636	636
					637	637	637	637
					638	638	638	638
					639	639	639	639
					640	640	640	640
					641	641	641	641
					642	642	642	642
					643	643	643	643
					644	644	644	644
					645	645	645	645
					646	646	646	646
					647	647	647	647
					648	648	648	648
					649	649	649	649
					650	650	650	650
					651	651	651	651
					652	652	652	652
					653	653	653	653
					654	654	654	654
					655	655	655	655
					656	656	656	656
					657	657	657	657
					658	658	658	658
					659	659	659	659
					660	660	660	660
					661	661	661	661
					662	662	662	662
					663	663	663	663
					664	664	664	664
					665	665	665	665
					666	666	666	666
					667	667	667	667
					668	668	668	668
					669	669	669	669
					670	670	670	670
					671	671	671	671
					672	672	672	672
					673	673	673	673
					674	674	674	674
					675	675	675	675
					676	676	676	676
					677	677	677	677
					678	678	678	678
					679	679	679	679
					680	680	680	680
					681	681	681	681
					682	682	682	682
					683	683	683	683
					684	684	684	684
					685	685	685	685
					686	686	686	686
					687	687	687	687
					688	688	688	688
					689	689	689	689
					690	690	690	690
					691	691	691	691
					692	692	692	692
					693	693	693	693
					694	694	694	694
					695	695	695	695
					696	696	696	696
					697	697	697	697
					698	698	698	698
					699	699	699	699
					700	700	700	700
					701	701	701	701
					702	702	702	702
					703	703	703	703
					704	704	704	704
					705	705	705	705
					706	706	706	706
					707	707	707	707
					708	708	708	708
					709	709	709	709
					710	710	710	710
					711	711	711	711
					712	712	712	712
					713	713	713	713
					714	714	714	714
					715	715	715	715
					716	716	716	716
					717	717	717	717
					718	718	718	718
					719	719	719	719
					720	720	720	720
					721	721	721	721
					722	722	722	722
					723	723	723	723
					724	724	724	724
					725	725	725	725
					726	726	726	726
					727	727	727	727
					728	728	728	728
					729	729	729	729
					730	730	730	730
					731	731	731	731
					732	732	732	732
					733	733	733	733
					734	734	734	734
					735	735	735	735
					736	736	736	736
					737	737	737	737
					738	738	738	738
					739	739	739	739
					740	740	740	740
					741	741	741	741
					742	742	742	742
					743	743	743	743
					744	744	744	744
					745	745	745	745
					746	746	746	746
					747	747	747	747
					748	748	748	748
					749	749	749	749
					750	750	750	750
					751	751	751	751
					752	752	752	752
					753	753	753	753
					754	754	754	754
					755	755	755	755
					756	756	756	756
					757	757	757	757
					758	758	758	758
					759	759	759	759
					760	760	760	760
					761	761	761	761
					762	762	762	762
					763	763	763	763
					764	764	764	764
					765	765	765	765
					766	766	766	766
					767	767	767	767
					768	768	768	768
					769	769	769	769
					770	770	770	770
					771	771	771	771
					772	772	772	772
					773	773	773	773
					774	774	774	774
					775	775	775	775
					776	776	776	776
					777	777	777	777
					778	778	778	778
					779	779	779	779
					780	780	780	780
					781	781	781	781
					782	782	782	782
					783	783	783	783
					784	784	784	784
					785	785	785	785
					786	786	786	786
					787	787	787	787
					788	788	788	788
					789	789	789	789
					790	790	790	790
					791	791	791	791
					792	792	792	792
					793	793	793	793
					794	794	794	794
					795	795	795	795
					796	796	796	796
					797	797	797	797
					798	798	798	798
					799	799	799	799
					800	800	800	800
					801	801	801	801
					802	802	802	802
					803	803	803	803
					804	804	804	804
					805	805	805	805
					806	806	806	806
					807	807	807	807
					808	808	808	808
					809	809	809	809
					810	810	810	810
					811	811	811	811
					812	812	812	812
					813	813	813	813
					814	814	814	814
					815	815	815	815
					816	816	816	816
					817	817	817	817
					818	818	818	818
					819	819	819	819
					820	820	820	820
					821	821	821	821
					822	822	822	822
					823	823	823	823
					824	824	824	824
					825	825	825	825
					826	826	826	826
					827	827	827	827
					828	828	828	828
					829	829	829	829
					830	830	830	830
					831	831	831	831
					832	832	832	832
					833	833	833	833
					834	834	834	834
					835	835	835	835
					836	836	836	836
					837	837	837	837
					838	838	838	838
					839	839	839	839
					840	840	840	840
					841	841	841	841
					842	842	842	842
					843	843	843	843
					844	844	844	844
					845	845	845	845
					846	846	846	846
					847	847	847	847
					848	848	848	848
					849	849	849	849
					850	850	850	850
					851	851	851	851
					852	852	852	852
					853	853	853	853
					854	854	854	854
					855	855	855	855
					856	856	856	856
					857	857	857	857
					858	858	858	858
					859	859	859	859
					860	860	860	860
					861	861	861	861
					862	862	862	862
					863	863	863	863
					864	864	864	864
					865	865	865	865
					866	866	866	866
					867	867	867	867
					868	868	868	868
					869	869	869	869
					870	870	870	870
					871	871	871	871
					872	872	872	872
					873	873	873	873
					874	874	874	874
					875	875	875	875
					876	876	876	876
					877	877	877	877
					878	878	878	878
					879	879	879	879
					880	880	880	880
					881	881	881	881
					882	882	882	882
					883	883	883	883
					884	884	884	884
					885	885	885	885
					886	886	886	886
					887	887	887	887
					888	888	888	888
					889	889	889	889
					890	890	890	890
					891	891	891	891
					892	892	892	892
					893	893	893	893
					894	894	894	894
					895	895	895	895
					896	896	896	896
					897	897	897	897
					898	898	898	898
					899	899	899	899
					900	900	900	900
					901	901	901	901
					902	902	902	902
					903	903	903	903
					904	904	904	904
					905	905	905	905
					906	906	906	906
					907	907	907	907
					908	908	908	908
					909	909	909	909
					910	910	910	910
					911	911	911	911
					912	912	912	912
					913	913	913	913
					914	914	914	914
					915	915	915	915
					916	916	916	916
					917	917	917	917
					918	918	918	918
					919	919	919	919
					920	920	920	920
					921	921	921	921
					922	922	922	922
					923	923	923	923
					924	924	924	924
					925	925	925	925
					926	926	926	926
					927	927	927	927
					928	928	928	928
					929	929	929	929
					930	930	930	930
					931	931	931	931
					932	932	932	932
					933	933	933	933
					934	934	934	934
					935	935	935	935
					936	936	936	936
					937	937	937	937
					938	938	938	938
					939	939	939	939
					940	940	940	940
					941	941	941	941
					942	942	942	942
					943	943	943	943
					944	944	944	944
					945	945	945	945
					946	946	946	946
					947	947	947	947
					948	948	948	948
					949	949	949	949
					950	950	950	950
					951	951	951	951
					952	952	952	952
					953	953	953	953
					954	954	954	954
					955	955	955	955
					956	956	956	956
					957	957	957	957
					958	958	958	958
					959	959	959	959
					960	960	960	960
					961	961	961	961
					962	962	962	962
					963	963	963	963
					964	964	964	964
					965	965	965	965
					966	966	966	966
					967	967	967	967
					968	968	968	968
					969	969	969	969
					970	970	970	970
					971	971	971	971
					972	972	972	972
					973	973	973	973
					974	974	974	974
					975	975	975	975
					976	976	976	976
					977	977	977	977
					978	978	978	978
					979	979	979	979
					980	980	980	980

## Sheet: bubble group 4
	Serial numbers of nitrogenous bases, which leading under different energies after the single 2H/1H replacement to zero value of the frequency occurrence of the DNA bubbles (group 4: over 30 bps), are arranged vertically below respective to energy (Ecr).									A-T or G-C base pairs should be determined according to the original sequence of the gene (IFNA17), which presented below (black numbers are serial number of the basepairs of IFNA17, red marker "0", located on the right, is relative to the G-C basepair , red marker "1", located on the right, is relative to the A-T basepair)
Energy (Ecr)	0.250	0.300	0.350	0.400	0.450	0.500	0.550	0.600		Promoter (I part, from 1 to 49 bp)			Coding region (II part, from 50 to 619 bp)			Termination sequence (III part, from 620 to 980 bp)
		1	1	1	1	1	1	1		1	0		50	1		620	1
		2	2	2	2	2	2	2		2	1		51	1		621	1
		3	3	3	3	3	3	3		3	1		52	0		622	1
		4	4	4	4	4	4	4		4	0		53	0		623	0
		5	5	5	5	5	5	5		5	1		54	0		624	1
		6	6	6	6	6	6	6		6	1		55	0		625	0
		8	7	7	7	7	7	7		7	0		56	0		626	0
		9	8	8	8	8	8	8		8	0		57	1		627	1
		10	9	9	9	9	9	9		9	1		58	0		628	1
		11	10	10	10	10	10	10		10	1		59	1		629	0
		12	11	11	11	11	11	11		11	1		60	0		630	1
		13	12	12	12	12	12	12		12	0		61	0		631	1
		14	13	13	13	13	13	13		13	0		62	1		632	0
		15	14	14	14	14	14	14		14	0		63	1		633	1
		16	15	15	15	15	15	15		15	1		64	1		634	1
		17	16	16	16	16	16	16		16	1		65	1		635	0
		18	17	17	17	17	17	17		17	0		66	0		636	0
		19	18	18	18	18	18	18		18	1		67	1		637	0
		20	19	19	19	19	19	19		19	0		68	1		638	1
		21	20	20	20	20	20	20		20	1		69	1		639	1
		22	21	21	21	21	21	21		21	1		70	1		640	1
		23	22	22	22	22	22	22		22	0		71	0		641	0
		24	23	23	23	23	23	23		23	1		72	1		642	1
		25	24	24	24	24	24	24		24	1		73	0		643	1
		26	25	25	25	25	25	25		25	0		74	1		644	0
		27	26	26	26	26	26	26		26	0		75	1		645	0
		28	27	27	27	27	27	27		27	0		76	0		646	1
		29	28	28	28	28	28	28		28	1		77	0		647	0
		30	29	29	29	29	29	29		29	1		78	0		648	1
		31	30	30	30	30	30	30		30	0		79	0		649	1
		32	31	31	31	31	31	31		31	0		80	0		650	1
		34	32	32	32	32	32	32		32	1		81	1		651	0
		35	33	33	33	33	33	33		33	1		82	0		652	1
		36	34	34	34	34	34	34		34	0		83	0		653	0
		37	35	35	35	35	35	35		35	1		84	1		654	1
		38	36	36	36	36	36	36		36	1		85	0		655	1
		39	37	37	37	37	37	37		37	1		86	0		656	1
		40	38	38	38	38	38	38		38	1		87	1		657	1
		41	39	39	39	39	39	39		39	0		88	0		658	1
		42	40	40	40	40	40	40		40	0		89	0		659	0
		43	41	41	41	41	41	41		41	1		90	1		660	1
		44	42	42	42	42	42	42		42	1		91	0		661	1
		45	43	43	43	43	43	43		43	0		92	1		662	1
		46	44	44	44	44	44	44		44	1		93	0		663	1
		47	45	45	45	45	45	45		45	1		94	0		664	1
		48	46	46	46	46	46	46		46	0		95	1		665	0
		49	47	47	47	47	47	47		47	0		96	1		666	1
		50	48	48	48	48	48	48		48	0		97	0		667	0
		51	49	49	49	49	49	49		49	1		98	1		668	1
		52	50	50	50	50	50	50					99	1		669	0
		53	51	51	51	51	51	51					100	1		670	1
		54	52	52	52	52	52	52					101	1		671	0
		55	53	53	53	53	53	53					102	0		672	1
		56	54	54	54	54	54	54					103	0		673	1
		57	55	55	55	55	55	55					104	1		674	1
		58	56	56	56	56	56	56					105	1		675	0
		60	57	57	57	57	57	57					106	0		676	1
		61	58	58	58	58	58	58					107	1		677	1
		62	59	59	59	59	59	59					108	0		678	0
		63	60	60	60	60	60	60					109	1		679	1
		64	61	61	61	61	61	61					110	1		680	0
		66	62	62	62	62	62	62					111	0		681	1
		68	63	63	63	63	63	63					112	1		682	1
		69	64	64	64	64	64	64					113	0		683	0
		70	65	65	65	65	65	65					114	1		684	0
		71	66	66	66	66	66	66					115	1		685	1
		72	67	67	67	67	67	67					116	0		686	0
		73	68	68	68	68	68	68					117	0		687	0
		75	69	69	69	69	69	69					118	0		688	1
		76	70	70	70	70	70	70					119	1		689	1
		77	71	71	71	71	71	71					120	0		690	1
		78	72	72	72	72	72	72					121	1		691	1
		79	73	73	73	73	73	73					122	0		692	0
		80	74	74	74	74	74	74					123	1		693	1
		81	75	75	75	75	75	75					124	1		694	1
		82	76	76	76	76	76	76					125	0		695	1
		83	77	77	77	77	77	77					126	1		696	0
		84	78	78	78	78	78	78					127	0		697	1
		85	79	79	79	79	79	79					128	0		698	0
		86	80	80	80	80	80	80					129	0		699	1
		87	81	81	81	81	81	81					130	1		700	0
		88	82	82	82	82	82	82					131	0		701	1
		89	83	83	83	83	83	83					132	1		702	0
		90	84	84	84	84	84	84					133	0		703	1
		91	85	85	85	85	85	85					134	1		704	1
		92	86	86	86	86	86	86					135	0		705	0
		93	87	87	87	87	87	87					136	0		706	1
		94	88	88	88	88	88	88					137	0		707	1
		95	89	89	89	89	89	89					138	1		708	1
		96	90	90	90	90	90	90					139	0		709	1
		97	91	91	91	91	91	91					140	1		710	1
		98	92	92	92	92	92	92					141	0		711	0
		99	93	93	93	93	93	93					142	0		712	0
		100	94	94	94	94	94	94					143	0		713	1
		101	95	95	95	95	95	95					144	1		714	0
		102	96	96	96	96	96	96					145	0		715	0
		103	97	97	97	97	97	97					146	0		716	1
		104	98	98	98	98	98	98					147	0		717	0
		105	99	99	99	99	99	99					148	1		718	0
		106	100	100	100	100	100	100					149	1		719	1
		107	101	101	101	101	101	101					150	1		720	0
		108	102	102	102	102	102	102					151	1		721	1
		109	103	103	103	103	103	103					152	1		722	1
		110	104	104	104	104	104	104					153	0		723	0
		111	105	105	105	105	105	105					154	0		724	1
		112	106	106	106	106	106	106					155	1		725	1
		113	107	107	107	107	107	107					156	0		726	1
		114	108	108	108	108	108	108					157	0		727	0
		116	109	109	109	109	109	109					158	0		728	1
		117	110	110	110	110	110	110					159	0		729	1
		118	111	111	111	111	111	111					160	0		730	1
		119	112	112	112	112	112	112					161	1		731	1
		120	113	113	113	113	113	113					162	1		732	1
		121	114	114	114	114	114	114					163	0		733	1
		122	115	115	115	115	115	115					164	1		734	1
		123	116	116	116	116	116	116					165	1		735	1
		124	117	117	117	117	117	117					166	1		736	0
		125	118	118	118	118	118	118					167	0		737	1
		126	119	119	119	119	119	119					168	1		738	1
		127	120	120	120	120	120	120					169	0		739	1
		128	121	121	121	121	121	121					170	0		740	1
		129	122	122	122	122	122	122					171	1		741	0
		130	123	123	123	123	123	123					172	0		742	1
		131	124	124	124	124	124	124					173	0		743	1
		133	125	125	125	125	125	125					174	0		744	1
		135	126	126	126	126	126	126					175	1		745	1
		136	127	127	127	127	127	127					176	0		746	0
		137	128	128	128	128	128	128					177	1		747	1
		138	129	129	129	129	129	129					178	1		748	0
		139	130	130	130	130	130	130					179	1		749	0
		141	131	131	131	131	131	131					180	1		750	1
		142	132	132	132	132	132	132					181	0		751	0
		143	133	133	133	133	133	133					182	0		752	1
		144	134	134	134	134	134	134					183	0		753	0
		145	135	135	135	135	135	135					184	1		754	1
		148	136	136	136	136	136	136					185	1		755	1
		150	137	137	137	137	137	137					186	0		756	1
		151	138	138	138	138	138	138					187	1		757	1
		152	139	139	139	139	139	139					188	1		758	0
		153	140	140	140	140	140	140					189	1		759	1
		154	141	141	141	141	141	141					190	0		760	1
		155	142	142	142	142	142	142					191	1		761	0
		157	143	143	143	143	143	143					192	0		762	0
		158	144	144	144	144	144	144					193	1		763	0
		159	145	145	145	145	145	145					194	0		764	1
		160	146	146	146	146	146	146					195	0		765	0
		161	147	147	147	147	147	147					196	1		766	0
		162	148	148	148	148	148	148					197	1		767	1
		163	149	149	149	149	149	149					198	1		768	0
		164	150	150	150	150	150	150					199	0		769	1
		165	151	151	151	151	151	151					200	1		770	1
		166	152	152	152	152	152	152					201	0		771	1
		167	153	153	153	153	153	153					202	0		772	1
		168	154	154	154	154	154	154					203	1		773	0
		169	155	155	155	155	155	155					204	0		774	0
		170	156	156	156	156	156	156					205	0		775	1
		171	157	157	157	157	157	157					206	0		776	0
		172	158	158	158	158	158	158					207	1		777	1
		173	159	159	159	159	159	159					208	0		778	0
		174	160	160	160	160	160	160					209	1		779	0
		175	161	161	161	161	161	161					210	1		780	1
		176	162	162	162	162	162	162					211	0		781	0
		177	163	163	163	163	163	163					212	0		782	0
		178	164	164	164	164	164	164					213	1		783	0
		179	165	165	165	165	165	165					214	0		784	1
		180	166	166	166	166	166	166					215	1		785	0
		181	167	167	167	167	167	167					216	0		786	1
		182	168	168	168	168	168	168					217	1		787	1
		183	169	169	169	169	169	169					218	0		788	0
		184	170	170	170	170	170	170					219	1		789	1
		185	171	171	171	171	171	171					220	1		790	1
		186	172	172	172	172	172	172					221	0		791	0
		188	173	173	173	173	173	173					222	1		792	1
		189	174	174	174	174	174	174					223	0		793	1
		190	175	175	175	175	175	175					224	1		794	1
		191	176	176	176	176	176	176					225	1		795	1
		192	177	177	177	177	177	177					226	1		796	0
		193	178	178	178	178	178	178					227	0		797	1
		194	179	179	179	179	179	179					228	0		798	0
		195	180	180	180	180	180	180					229	1		799	1
		196	181	181	181	181	181	181					230	0		800	1
		197	182	182	182	182	182	182					231	1		801	0
		198	183	183	183	183	183	183					232	1		802	1
		199	184	184	184	184	184	184					233	0		803	0
		200	185	185	185	185	185	185					234	0		804	0
		201	186	186	186	186	186	186					235	0		805	1
		202	187	187	187	187	187	187					236	0		806	1
		203	188	188	188	188	188	188					237	1		807	0
		204	189	189	189	189	189	189					238	0		808	0
		205	190	190	190	190	190	190					239	0		809	1
		206	191	191	191	191	191	191					240	1		810	0
		207	192	192	192	192	192	192					241	0		811	1
		208	193	193	193	193	193	193					242	0		812	1
		209	194	194	194	194	194	194					243	1		813	0
		210	195	195	195	195	195	195					244	0		814	1
		211	196	196	196	196	196	196					245	1		815	0
		212	197	197	197	197	197	197					246	1		816	1
		213	198	198	198	198	198	198					247	1		817	0
		214	199	199	199	199	199	199					248	0		818	1
		215	200	200	200	200	200	200					249	1		819	0
		216	201	201	201	201	201	201					250	1		820	1
		217	202	202	202	202	202	202					251	0		821	1
		218	203	203	203	203	203	203					252	0		822	0
		219	204	204	204	204	204	204					253	0		823	1
		220	205	205	205	205	205	205					254	1		824	1
		221	206	206	206	206	206	206					255	1		825	0
		222	207	207	207	207	207	207					256	0		826	1
		223	208	208	208	208	208	208					257	0		827	1
		224	209	209	209	209	209	209					258	1		828	1
		225	210	210	210	210	210	210					259	0		829	1
		226	211	211	211	211	211	211					260	1		830	1
		227	212	212	212	212	212	212					261	1		831	1
		228	213	213	213	213	213	213					262	0		832	1
		229	214	214	214	214	214	214					263	0		833	1
		230	215	215	215	215	215	215					264	1		834	1
		231	216	216	216	216	216	216					265	0		835	1
		232	217	217	217	217	217	217					266	1		836	1
		233	218	218	218	218	218	218					267	1		837	1
		234	219	219	219	219	219	219					268	0		838	1
		235	220	220	220	220	220	220					269	1		839	1
		236	221	221	221	221	221	221					270	0		840	1
		237	222	222	222	222	222	222					271	1		841	1
		238	223	223	223	223	223	223					272	0		842	1
		240	224	224	224	224	224	224					273	1		843	1
		242	225	225	225	225	225	225					274	1		844	1
		243	226	226	226	226	226	226					275	0		845	1
		244	227	227	227	227	227	227					276	0		846	1
		245	228	228	228	228	228	228					277	0		847	1
		246	229	229	229	229	229	229					278	1		848	1
		247	230	230	230	230	230	230					279	1		849	1
		248	231	231	231	231	231	231					280	0		850	1
		249	232	232	232	232	232	232					281	1		851	1
		250	233	233	233	233	233	233					282	0		852	1
		251	234	234	234	234	234	234					283	1		853	1
		252	235	235	235	235	235	235					284	0		854	1
		253	236	236	236	236	236	236					285	1		855	1
		254	237	237	237	237	237	237					286	0		856	1
		255	238	238	238	238	238	238					287	0		857	1
		256	239	239	239	239	239	239					288	1		858	1
		257	240	240	240	240	240	240					289	0		859	0
		258	241	241	241	241	241	241					290	0		860	1
		259	242	242	242	242	242	242					291	1		861	1
		260	243	243	243	243	243	243					292	1		862	1
		261	244	244	244	244	244	244					293	0		863	1
		262	245	245	245	245	245	245					294	1		864	1
		263	246	246	246	246	246	246					295	0		865	1
		264	247	247	247	247	247	247					296	1		866	1
		265	248	248	248	248	248	248					297	1		867	1
		266	249	249	249	249	249	249					298	0		868	1
		267	250	250	250	250	250	250					299	1		869	1
		268	251	251	251	251	251	251					300	1		870	1
		270	252	252	252	252	252	252					301	0		871	1
		271	253	253	253	253	253	253					302	0		872	1
		272	254	254	254	254	254	254					303	1		873	1
		273	255	255	255	255	255	255					304	0		874	1
		274	256	256	256	256	256	256					305	0		875	1
		275	257	257	257	257	257	257					306	1		876	1
		276	258	258	258	258	258	258					307	0		877	1
		277	259	259	259	259	259	259					308	1		878	1
		278	260	260	260	260	260	260					309	0		879	0
		279	261	261	261	261	261	261					310	0		880	1
		280	262	262	262	262	262	262					311	1		881	1
		281	263	263	263	263	263	263					312	1		882	1
		282	264	264	264	264	264	264					313	0		883	1
		283	265	265	265	265	265	265					314	1		884	1
		284	266	266	266	266	266	266					315	1		885	1
		285	267	267	267	267	267	267					316	1		886	0
		286	268	268	268	268	268	268					317	0		887	1
		287	269	269	269	269	269	269					318	1		888	1
		288	270	270	270	270	270	270					319	0		889	0
		289	271	271	271	271	271	271					320	1		890	1
		290	272	272	272	272	272	272					321	1		891	0
		291	273	273	273	273	273	273					322	0		892	1
		292	274	274	274	274	274	274					323	1		893	1
		293	275	275	275	275	275	275					324	0		894	0
		294	276	276	276	276	276	276					325	0		895	0
		295	277	277	277	277	277	277					326	1		896	1
		297	278	278	278	278	278	278					327	0		897	1
		298	279	279	279	279	279	279					328	1		898	1
		299	280	280	280	280	280	280					329	0		899	1
		300	281	281	281	281	281	281					330	1		900	0
		301	282	282	282	282	282	282					331	0		901	1
		302	283	283	283	283	283	283					332	0		902	1
		303	284	284	284	284	284	284					333	1		903	1
		304	285	285	285	285	285	285					334	0		904	0
		305	286	286	286	286	286	286					335	1		905	1
		306	287	287	287	287	287	287					336	0		906	0
		307	288	288	288	288	288	288					337	1		907	0
		308	289	289	289	289	289	289					338	1		908	1
		309	290	290	290	290	290	290					339	0		909	0
		310	291	291	291	291	291	291					340	1		910	1
		311	292	292	292	292	292	292					341	0		911	1
		312	293	293	293	293	293	293					342	0		912	1
		313	294	294	294	294	294	294					343	1		913	0
		314	295	295	295	295	295	295					344	0		914	1
		315	296	296	296	296	296	296					345	0		915	1
		316	297	297	297	297	297	297					346	1		916	1
		317	298	298	298	298	298	298					347	1		917	0
		318	299	299	299	299	299	299					348	0		918	1
		319	300	300	300	300	300	300					349	0		919	1
		320	301	301	301	301	301	301					350	0		920	1
		321	302	302	302	302	302	302					351	1		921	1
		322	303	303	303	303	303	303					352	1		922	1
		323	304	304	304	304	304	304					353	0		923	1
		324	305	305	305	305	305	305					354	1		924	1
		325	306	306	306	306	306	306					355	0		925	0
		326	307	307	307	307	307	307					356	1		926	1
		327	308	308	308	308	308	308					357	0		927	1
		328	309	309	309	309	309	309					358	0		928	0
		329	310	310	310	310	310	310					359	0		929	1
		331	311	311	311	311	311	311					360	1		930	1
		332	312	312	312	312	312	312					361	0		931	0
		333	313	313	313	313	313	313					362	0		932	1
		334	314	314	314	314	314	314					363	1		933	1
		335	315	315	315	315	315	315					364	1		934	1
		336	316	316	316	316	316	316					365	0		935	1
		337	317	317	317	317	317	317					366	1		936	1
		338	318	318	318	318	318	318					367	1		937	1
		339	319	319	319	319	319	319					368	1		938	1
		340	320	320	320	320	320	320					369	1		939	0
		341	321	321	321	321	321	321					370	1		940	0
		342	322	322	322	322	322	322					371	1		941	0
		343	323	323	323	323	323	323					372	1		942	1
		344	324	324	324	324	324	324					373	1		943	1
		345	325	325	325	325	325	325					374	1		944	1
		346	326	326	326	326	326	326					375	0		945	1
		347	327	327	327	327	327	327					376	0		946	1
		348	328	328	328	328	328	328					377	1		947	1
		349	329	329	329	329	329	329					378	0		948	1
		350	330	330	330	330	330	330					379	1		949	1
		351	331	331	331	331	331	331					380	0		950	1
		352	332	332	332	332	332	332					381	1		951	1
		353	333	333	333	333	333	333					382	1		952	1
		354	334	334	334	334	334	334					383	0		953	1
		355	335	335	335	335	335	335					384	1		954	1
		357	336	336	336	336	336	336					385	1		955	0
		358	337	337	337	337	337	337					386	1		956	0
		359	338	338	338	338	338	338					387	1		957	1
		360	339	339	339	339	339	339					388	0		958	1
		361	340	340	340	340	340	340					389	0		959	1
		362	341	341	341	341	341	341					390	1		960	1
		363	342	342	342	342	342	342					391	0		961	1
		364	343	343	343	343	343	343					392	0		962	0
		365	344	344	344	344	344	344					393	1		963	1
		368	345	345	345	345	345	345					394	1		964	1
		369	346	346	346	346	346	346					395	0		965	1
		370	347	347	347	347	347	347					396	1		966	1
		371	348	348	348	348	348	348					397	0		967	1
		372	349	349	349	349	349	349					398	1		968	1
		373	350	350	350	350	350	350					399	1		969	1
		374	351	351	351	351	351	351					400	1		970	1
		375	352	352	352	352	352	352					401	1		971	1
		376	353	353	353	353	353	353					402	1		972	1
		377	354	354	354	354	354	354					403	0		973	1
		378	355	355	355	355	355	355					404	0		974	1
		379	356	356	356	356	356	356					405	1		975	0
		380	357	357	357	357	357	357					406	0		976	1
		381	358	358	358	358	358	358					407	0		977	1
		382	359	359	359	359	359	359					408	1		978	1
		383	360	360	360	360	360	360					409	1		979	1
		384	361	361	361	361	361	361					410	0		980	0
		385	362	362	362	362	362	362					411	0
		386	363	363	363	363	363	363					412	1
		387	364	364	364	364	364	364					413	1
		388	365	365	365	365	365	365					414	0
		389	366	366	366	366	366	366					415	1
		391	367	367	367	367	367	367					416	0
		392	368	368	368	368	368	368					417	1
		393	369	369	369	369	369	369					418	0
		394	370	370	370	370	370	370					419	1
		395	371	371	371	371	371	371					420	1
		396	372	372	372	372	372	372					421	1
		397	373	373	373	373	373	373					422	0
		398	374	374	374	374	374	374					423	1
		399	375	375	375	375	375	375					424	0
		400	376	376	376	376	376	376					425	0
		401	377	377	377	377	377	377					426	1
		402	378	378	378	378	378	378					427	0
		403	379	379	379	379	379	379					428	0
		404	380	380	380	380	380	380					429	1
		405	381	381	381	381	381	381					430	1
		406	382	382	382	382	382	382					431	0
		407	383	383	383	383	383	383					432	0
		408	384	384	384	384	384	384					433	0
		409	385	385	385	385	385	385					434	1
		410	386	386	386	386	386	386					435	1
		411	387	387	387	387	387	387					436	0
		412	388	388	388	388	388	388					437	0
		413	389	389	389	389	389	389					438	1
		414	390	390	390	390	390	390					439	1
		415	391	391	391	391	391	391					440	0
		416	392	392	392	392	392	392					441	1
		417	393	393	393	393	393	393					442	0
		418	394	394	394	394	394	394					443	1
		420	395	395	395	395	395	395					444	0
		422	396	396	396	396	396	396					445	1
		423	397	397	397	397	397	397					446	0
		424	398	398	398	398	398	398					447	0
		425	399	399	399	399	399	399					448	0
		427	400	400	400	400	400	400					449	0
		428	401	401	401	401	401	401					450	1
		429	402	402	402	402	402	402					451	0
		430	403	403	403	403	403	403					452	1
		431	404	404	404	404	404	404					453	1
		432	405	405	405	405	405	405					454	0
		433	406	406	406	406	406	406					455	1
		435	407	407	407	407	407	407					456	1
		436	408	408	408	408	408	408					457	1
		437	409	409	409	409	409	409					458	0
		438	410	410	410	410	410	410					459	1
		439	411	411	411	411	411	411					460	0
		440	412	412	412	412	412	412					461	0
		441	413	413	413	413	413	413					462	1
		442	414	414	414	414	414	414					463	0
		443	415	415	415	415	415	415					464	1
		444	416	416	416	416	416	416					465	0
		445	417	417	417	417	417	417					466	0
		446	418	418	418	418	418	418					467	1
		447	419	419	419	419	419	419					468	1
		448	420	420	420	420	420	420					469	0
		449	421	421	421	421	421	421					470	0
		450	422	422	422	422	422	422					471	1
		451	423	423	423	423	423	423					472	0
		452	424	424	424	424	424	424					473	0
		453	425	425	425	425	425	425					474	0
		454	426	426	426	426	426	426					475	1
		455	427	427	427	427	427	427					476	0
		457	428	428	428	428	428	428					477	1
		458	429	429	429	429	429	429					478	0
		459	430	430	430	430	430	430					479	1
		460	431	431	431	431	431	431					480	0
		461	432	432	432	432	432	432					481	0
		462	433	433	433	433	433	433					482	1
		463	434	434	434	434	434	434					483	1
		464	435	435	435	435	435	435					484	1
		465	436	436	436	436	436	436					485	1
		466	437	437	437	437	437	437					486	1
		467	438	438	438	438	438	438					487	0
		468	439	439	439	439	439	439					488	1
		469	440	440	440	440	440	440					489	1
		470	441	441	441	441	441	441					490	0
		471	442	442	442	442	442	442					491	0
		472	443	443	443	443	443	443					492	1
		473	444	444	444	444	444	444					493	1
		474	445	445	445	445	445	445					494	1
		475	446	446	446	446	446	446					495	0
		476	447	447	447	447	447	447					496	1
		477	448	448	448	448	448	448					497	1
		478	449	449	449	449	449	449					498	1
		479	450	450	450	450	450	450					499	0
		480	451	451	451	451	451	451					500	1
		481	452	452	452	452	452	452					501	0
		482	453	453	453	453	453	453					502	1
		483	454	454	454	454	454	454					503	0
		484	455	455	455	455	455	455					504	1
		485	456	456	456	456	456	456					505	1
		486	457	457	457	457	457	457					506	1
		487	458	458	458	458	458	458					507	1
		488	459	459	459	459	459	459					508	1
		489	460	460	460	460	460	460					509	0
		490	461	461	461	461	461	461					510	1
		491	462	462	462	462	462	462					511	1
		493	463	463	463	463	463	463					512	1
		494	464	464	464	464	464	464					513	0
		495	465	465	465	465	465	465					514	1
		496	466	466	466	466	466	466					515	0
		497	467	467	467	467	467	467					516	1
		498	468	468	468	468	468	468					517	0
		499	469	469	469	469	469	469					518	1
		500	470	470	470	470	470	470					519	1
		501	471	471	471	471	471	471					520	0
		502	472	472	472	472	472	472					521	1
		503	473	473	473	473	473	473					522	1
		504	474	474	474	474	474	474					523	1
		505	475	475	475	475	475	475					524	1
		506	476	476	476	476	476	476					525	1
		507	477	477	477	477	477	477					526	0
		508	478	478	478	478	478	478					527	1
		509	479	479	479	479	479	479					528	0
		510	480	480	480	480	480	480					529	0
		511	481	481	481	481	481	481					530	0
		512	482	482	482	482	482	482					531	0
		513	483	483	483	483	483	483					532	1
		514	484	484	484	484	484	484					533	1
		515	485	485	485	485	485	485					534	0
		516	486	486	486	486	486	486					535	1
		517	487	487	487	487	487	487					536	0
		518	488	488	488	488	488	488					537	0
		519	489	489	489	489	489	489					538	0
		520	490	490	490	490	490	490					539	1
		521	491	491	491	491	491	491					540	0
		523	492	492	492	492	492	492					541	0
		524	493	493	493	493	493	493					542	0
		525	494	494	494	494	494	494					543	1
		526	495	495	495	495	495	495					544	0
		527	496	496	496	496	496	496					545	0
		528	497	497	497	497	497	497					546	1
		529	498	498	498	498	498	498					547	1
		530	499	499	499	499	499	499					548	0
		531	500	500	500	500	500	500					549	1
		532	501	501	501	501	501	501					550	0
		533	502	502	502	502	502	502					551	1
		534	503	503	503	503	503	503					552	0
		535	504	504	504	504	504	504					553	1
		536	505	505	505	505	505	505					554	0
		537	506	506	506	506	506	506					555	0
		538	507	507	507	507	507	507					556	1
		539	508	508	508	508	508	508					557	0
		540	509	509	509	509	509	509					558	1
		541	510	510	510	510	510	510					559	1
		542	511	511	511	511	511	511					560	1
		543	512	512	512	512	512	512					561	1
		544	513	513	513	513	513	513					562	0
		545	514	514	514	514	514	514					563	1
		546	515	515	515	515	515	515					564	1
		547	516	516	516	516	516	516					565	0
		548	517	517	517	517	517	517					566	1
		549	518	518	518	518	518	518					567	0
		550	519	519	519	519	519	519					568	1
		551	520	520	520	520	520	520					569	1
		552	521	521	521	521	521	521					570	0
		553	522	522	522	522	522	522					571	1
		554	523	523	523	523	523	523					572	0
		555	524	524	524	524	524	524					573	1
		556	525	525	525	525	525	525					574	0
		558	526	526	526	526	526	526					575	1
		559	527	527	527	527	527	527					576	0
		560	528	528	528	528	528	528					577	1
		561	529	529	529	529	529	529					578	1
		562	530	530	530	530	530	530					579	1
		563	531	531	531	531	531	531					580	1
		564	532	532	532	532	532	532					581	1
		565	533	533	533	533	533	533					582	0
		566	534	534	534	534	534	534					583	1
		567	535	535	535	535	535	535					584	1
		568	536	536	536	536	536	536					585	0
		569	537	537	537	537	537	537					586	1
		570	538	538	538	538	538	538					587	1
		571	539	539	539	539	539	539					588	1
		572	540	540	540	540	540	540					589	0
		573	541	541	541	541	541	541					590	1
		574	542	542	542	542	542	542					591	1
		575	543	543	543	543	543	543					592	0
		576	544	544	544	544	544	544					593	0
		577	545	545	545	545	545	545					594	1
		578	546	546	546	546	546	546					595	1
		579	547	547	547	547	547	547					596	1
		580	548	548	548	548	548	548					597	1
		581	549	549	549	549	549	549					598	1
		582	550	550	550	550	550	550					599	1
		583	551	551	551	551	551	551					600	1
		584	552	552	552	552	552	552					601	1
		585	553	553	553	553	553	553					602	1
		586	554	554	554	554	554	554					603	1
		587	555	555	555	555	555	555					604	1
		588	556	556	556	556	556	556					605	1
		589	557	557	557	557	557	557					606	0
		590	558	558	558	558	558	558					607	0
		591	559	559	559	559	559	559					608	1
		592	560	560	560	560	560	560					609	0
		593	561	561	561	561	561	561					610	0
		600	562	562	562	562	562	562					611	1
		602	563	563	563	563	563	563					612	1
		603	564	564	564	564	564	564					613	0
		616	565	565	565	565	565	565					614	0
		617	566	566	566	566	566	566					615	1
		623	567	567	567	567	567	567					616	1
		624	568	568	568	568	568	568					617	1
		625	569	569	569	569	569	569					618	0
		626	570	570	570	570	570	570					619	1
		627	571	571	571	571	571	571
		628	572	572	572	572	572	572
		629	573	573	573	573	573	573
		630	574	574	574	574	574	574
		631	575	575	575	575	575	575
		632	576	576	576	576	576	576
		633	577	577	577	577	577	577
		634	578	578	578	578	578	578
		637	579	579	579	579	579	579
		638	580	580	580	580	580	580
		639	581	581	581	581	581	581
		640	582	582	582	582	582	582
		641	583	583	583	583	583	583
		643	584	584	584	584	584	584
		644	585	585	585	585	585	585
		645	586	586	586	586	586	586
		646	587	587	587	587	587	587
		647	588	588	588	588	588	588
		649	589	589	589	589	589	589
		650	590	590	590	590	590	590
		651	591	591	591	591	591	591
		652	592	592	592	592	592	592
		653	593	593	593	593	593	593
		654	594	594	594	594	594	594
		655	595	595	595	595	595	595
		657	596	596	596	596	596	596
		658	597	597	597	597	597	597
		659	598	598	598	598	598	598
		660	599	599	599	599	599	599
		661	600	600	600	600	600	600
		662	601	601	601	601	601	601
		664	602	602	602	602	602	602
		665	603	603	603	603	603	603
		666	604	604	604	604	604	604
		667	605	605	605	605	605	605
		668	606	606	606	606	606	606
		669	607	607	607	607	607	607
		670	608	608	608	608	608	608
		671	609	609	609	609	609	609
		672	610	610	610	610	610	610
		673	611	611	611	611	611	611
		674	612	612	612	612	612	612
		675	613	613	613	613	613	613
		677	614	614	614	614	614	614
		678	615	615	615	615	615	615
		679	616	616	616	616	616	616
		680	617	617	617	617	617	617
		681	618	618	618	618	618	618
		682	619	619	619	619	619	619
		683	620	620	620	620	620	620
		684	621	621	621	621	621	621
		685	622	622	622	622	622	622
		686	623	623	623	623	623	623
		687	624	624	624	624	624	624
		688	625	625	625	625	625	625
		689	626	626	626	626	626	626
		690	627	627	627	627	627	627
		691	628	628	628	628	628	628
		692	629	629	629	629	629	629
		693	630	630	630	630	630	630
		694	631	631	631	631	631	631
		695	632	632	632	632	632	632
		696	633	633	633	633	633	633
		697	634	634	634	634	634	634
		698	635	635	635	635	635	635
		699	636	636	636	636	636	636
		700	637	637	637	637	637	637
		701	638	638	638	638	638	638
		702	639	639	639	639	639	639
		703	640	640	640	640	640	640
		704	641	641	641	641	641	641
		705	642	642	642	642	642	642
		706	643	643	643	643	643	643
		707	644	644	644	644	644	644
		708	645	645	645	645	645	645
		709	646	646	646	646	646	646
		711	647	647	647	647	647	647
		712	648	648	648	648	648	648
		713	649	649	649	649	649	649
		714	650	650	650	650	650	650
		715	651	651	651	651	651	651
		716	652	652	652	652	652	652
		717	653	653	653	653	653	653
		718	654	654	654	654	654	654
		719	655	655	655	655	655	655
		721	656	656	656	656	656	656
		722	657	657	657	657	657	657
		724	658	658	658	658	658	658
		726	659	659	659	659	659	659
		727	660	660	660	660	660	660
		728	661	661	661	661	661	661
		729	662	662	662	662	662	662
		730	663	663	663	663	663	663
		732	664	664	664	664	664	664
		733	665	665	665	665	665	665
		734	666	666	666	666	666	666
		735	667	667	667	667	667	667
		736	668	668	668	668	668	668
		737	669	669	669	669	669	669
		739	670	670	670	670	670	670
		740	671	671	671	671	671	671
		741	672	672	672	672	672	672
		742	673	673	673	673	673	673
		743	674	674	674	674	674	674
		744	675	675	675	675	675	675
		745	676	676	676	676	676	676
		746	677	677	677	677	677	677
		747	678	678	678	678	678	678
		749	679	679	679	679	679	679
		751	680	680	680	680	680	680
		752	681	681	681	681	681	681
		754	682	682	682	682	682	682
		758	683	683	683	683	683	683
		762	684	684	684	684	684	684
		763	685	685	685	685	685	685
		764	686	686	686	686	686	686
		765	687	687	687	687	687	687
		766	688	688	688	688	688	688
		767	689	689	689	689	689	689
		768	690	690	690	690	690	690
		769	691	691	691	691	691	691
		770	692	692	692	692	692	692
		771	693	693	693	693	693	693
		772	694	694	694	694	694	694
		773	695	695	695	695	695	695
		774	696	696	696	696	696	696
		775	697	697	697	697	697	697
		776	698	698	698	698	698	698
		777	699	699	699	699	699	699
		779	700	700	700	700	700	700
		781	701	701	701	701	701	701
		782	702	702	702	702	702	702
		783	703	703	703	703	703	703
		785	704	704	704	704	704	704
		789	705	705	705	705	705	705
		790	706	706	706	706	706	706
		791	707	707	707	707	707	707
		792	708	708	708	708	708	708
		793	709	709	709	709	709	709
		794	710	710	710	710	710	710
		796	711	711	711	711	711	711
		798	712	712	712	712	712	712
		800	713	713	713	713	713	713
		801	714	714	714	714	714	714
		803	715	715	715	715	715	715
		804	716	716	716	716	716	716
		808	717	717	717	717	717	717
		809	718	718	718	718	718	718
		812	719	719	719	719	719	719
		813	720	720	720	720	720	720
		815	721	721	721	721	721	721
		816	722	722	722	722	722	722
		817	723	723	723	723	723	723
		818	724	724	724	724	724	724
		819	725	725	725	725	725	725
		820	726	726	726	726	726	726
		821	727	727	727	727	727	727
		822	728	728	728	728	728	728
		823	729	729	729	729	729	729
		824	730	730	730	730	730	730
		825	731	731	731	731	731	731
		826	732	732	732	732	732	732
		828	733	733	733	733	733	733
		829	734	734	734	734	734	734
		832	735	735	735	735	735	735
		833	736	736	736	736	736	736
		834	737	737	737	737	737	737
		838	738	738	738	738	738	738
		840	739	739	739	739	739	739
		841	740	740	740	740	740	740
		842	741	741	741	741	741	741
		844	742	742	742	742	742	742
		845	743	743	743	743	743	743
		846	744	744	744	744	744	744
		849	745	745	745	745	745	745
		850	746	746	746	746	746	746
		852	747	747	747	747	747	747
		853	748	748	748	748	748	748
		854	749	749	749	749	749	749
		855	750	750	750	750	750	750
		856	751	751	751	751	751	751
		861	752	752	752	752	752	752
		862	753	753	753	753	753	753
		863	754	754	754	754	754	754
		867	755	755	755	755	755	755
		872	756	756	756	756	756	756
		873	757	757	757	757	757	757
		874	758	758	758	758	758	758
		875	759	759	759	759	759	759
		876	760	760	760	760	760	760
		880	761	761	761	761	761	761
		885	762	762	762	762	762	762
		886	763	763	763	763	763	763
		888	764	764	764	764	764	764
		889	765	765	765	765	765	765
		892	766	766	766	766	766	766
		894	767	767	767	767	767	767
		895	768	768	768	768	768	768
		896	769	769	769	769	769	769
		898	770	770	770	770	770	770
		900	771	771	771	771	771	771
		902	772	772	772	772	772	772
		903	773	773	773	773	773	773
		905	774	774	774	774	774	774
		917	775	775	775	775	775	775
		927	776	776	776	776	776	776
		928	777	777	777	777	777	777
		929	778	778	778	778	778	778
		930	779	779	779	779	779	779
		931	780	780	780	780	780	780
		933	781	781	781	781	781	781
		935	782	782	782	782	782	782
		936	783	783	783	783	783	783
		937	784	784	784	784	784	784
		940	785	785	785	785	785	785
		941	786	786	786	786	786	786
		946	787	787	787	787	787	787
		948	788	788	788	788	788	788
		949	789	789	789	789	789	789
		954	790	790	790	790	790	790
		955	791	791	791	791	791	791
		956	792	792	792	792	792	792
		957	793	793	793	793	793	793
		958	794	794	794	794	794	794
		959	795	795	795	795	795	795
		960	796	796	796	796	796	796
		961	797	797	797	797	797	797
		965	798	798	798	798	798	798
		975	799	799	799	799	799	799
			800	800	800	800	800	800
			801	801	801	801	801	801
			802	802	802	802	802	802
			803	803	803	803	803	803
			804	804	804	804	804	804
			805	805	805	805	805	805
			806	806	806	806	806	806
			807	807	807	807	807	807
			808	808	808	808	808	808
			809	809	809	809	809	809
			810	810	810	810	810	810
			811	811	811	811	811	811
			812	812	812	812	812	812
			813	813	813	813	813	813
			814	814	814	814	814	814
			815	815	815	815	815	815
			816	816	816	816	816	816
			817	817	817	817	817	817
			818	818	818	818	818	818
			819	819	819	819	819	819
			820	820	820	820	820	820
			821	821	821	821	821	821
			822	822	822	822	822	822
			823	823	823	823	823	823
			824	824	824	824	824	824
			825	825	825	825	825	825
			826	826	826	826	826	826
			827	827	827	827	827	827
			828	828	828	828	828	828
			829	829	829	829	829	829
			830	830	830	830	830	830
			831	831	831	831	831	831
			832	832	832	832	832	832
			833	833	833	833	833	833
			834	834	834	834	834	834
			835	835	835	835	835	835
			836	836	836	836	836	836
			837	837	837	837	837	837
			838	838	838	838	838	838
			839	839	839	839	839	839
			840	840	840	840	840	840
			841	841	841	841	841	841
			842	842	842	842	842	842
			843	843	843	843	843	843
			844	844	844	844	844	844
			845	845	845	845	845	845
			846	846	846	846	846	846
			847	847	847	847	847	847
			848	848	848	848	848	848
			849	849	849	849	849	849
			850	850	850	850	850	850
			851	851	851	851	851	851
			852	852	852	852	852	852
			853	853	853	853	853	853
			854	854	854	854	854	854
			855	855	855	855	855	855
			856	856	856	856	856	856
			857	857	857	857	857	857
			858	858	858	858	858	858
			859	859	859	859	859	859
			860	860	860	860	860	860
			861	861	861	861	861	861
			862	862	862	862	862	862
			863	863	863	863	863	863
			864	864	864	864	864	864
			865	865	865	865	865	865
			866	866	866	866	866	866
			867	867	867	867	867	867
			868	868	868	868	868	868
			869	869	869	869	869	869
			870	870	870	870	870	870
			871	871	871	871	871	871
			872	872	872	872	872	872
			873	873	873	873	873	873
			874	874	874	874	874	874
			875	875	875	875	875	875
			876	876	876	876	876	876
			877	877	877	877	877	877
			878	878	878	878	878	878
			879	879	879	879	879	879
			880	880	880	880	880	880
			881	881	881	881	881	881
			882	882	882	882	882	882
			883	883	883	883	883	883
			884	884	884	884	884	884
			885	885	885	885	885	885
			886	886	886	886	886	886
			887	887	887	887	887	887
			888	888	888	888	888	888
			889	889	889	889	889	889
			890	890	890	890	890	890
			891	891	891	891	891	891
			892	892	892	892	892	892
			893	893	893	893	893	893
			894	894	894	894	894	894
			895	895	895	895	895	895
			896	896	896	896	896	896
			897	897	897	897	897	897
			898	898	898	898	898	898
			899	899	899	899	899	899
			900	900	900	900	900	900
			901	901	901	901	901	901
			902	902	902	902	902	902
			903	903	903	903	903	903
			904	904	904	904	904	904
			905	905	905	905	905	905
			906	906	906	906	906	906
			907	907	907	907	907	907
			908	908	908	908	908	908
			909	909	909	909	909	909
			910	910	910	910	910	910
			911	911	911	911	911	911
			912	912	912	912	912	912
			913	913	913	913	913	913
			914	914	914	914	914	914
			915	915	915	915	915	915
			916	916	916	916	916	916
			917	917	917	917	917	917
			918	918	918	918	918	918
			919	919	919	919	919	919
			920	920	920	920	920	920
			921	921	921	921	921	921
			922	922	922	922	922	922
			923	923	923	923	923	923
			924	924	924	924	924	924
			925	925	925	925	925	925
			926	926	926	926	926	926
			927	927	927	927	927	927
			928	928	928	928	928	928
			929	929	929	929	929	929
			930	930	930	930	930	930
			931	931	931	931	931	931
			932	932	932	932	932	932
			933	933	933	933	933	933
			934	934	934	934	934	934
			935	935	935	935	935	935
			936	936	936	936	936	936
			937	937	937	937	937	937
			938	938	938	938	938	938
			939	939	939	939	939	939
			940	940	940	940	940	940
			941	941	941	941	941	941
			942	942	942	942	942	942
			943	943	943	943	943	943
			944	944	944	944	944	944
			945	945	945	945	945	945
			946	946	946	946	946	946
			947	947	947	947	947	947
			948	948	948	948	948	948
			949	949	949	949	949	949
			950	950	950	950	950	950
			951	951	951	951	951	951
			952	952	952	952	952	952
			953	953	953	953	953	953
			954	954	954	954	954	954
			955	955	955	955	955	955
			956	956	956	956	956	956
			957	957	957	957	957	957
			958	958	958	958	958	958
			959	959	959	959	959	959
			960	960	960	960	960	960
			961	961	961	961	961	961
			962	962	962	962	962	962
			963	963	963	963	963	963
			964	964	964	964	964	964
			965	965	965	965	965	965
			966	966	966	966	966	966
			967	967	967	967	967	967
			968	968	968	968	968	968
			969	969	969	969	969	969
			970	970	970	970	970	970
			971	971	971	971	971	971
			972	972	972	972	972	972
			973	973	973	973	973	973
			974	974	974	974	974	974
			975	975	975	975	975	975
			976	976	976	976	976	976
			977	977	977	977	977	977
			978	978	978	978	978	978
			979	979	979	979	979	979
			980	980	980	980	980	980
